# Supplementary material for: Feasibility of using a mobile App to monitor and report COVID-19 related symptoms and people’s movements in Uganda
Source: PLoS One. 2021 Nov 19;16(11):e0260269. doi: 10.1371/journal.pone.0260269 (PMC8604357; doi:10.1371/journal.pone.0260269)
Supplement: S1 Data — (CSV) [file pone.0260269.s001.csv]

site	hhid	studyid	qn10_participantsex	qn11_agelastbirthday	agegroup	educ	occup	maritalstatus	usability	qn20_b_fever	qn20_b_cough	qn20_b_sore_throat	qn20_b_difficulty_in_breathing	qn20_b_flu_runny_nose	qn20_b_body_fatigue	qn20_b_sneezing	qn20_b_muscle_aches	qn20_d_joint_pains	qn20_d_chest_pain	qn20_d_diarrhea	qn20_d_nausea_and_vomiting	qn20_d_loss_of_smell_taste	qn20_d_hoarse_voice	qn20_d_abdominal_pain	qn20_d_confusion_disorientation	qn20_d_skipping_meals	qn21_in_the_last_24_hours_have_y	qn23_far_village	qn23_far_town_5km	qn23_in_a_taxi_bus	qn23_boda_boda_rider	qn23_at_work_place	qn23_at_the_market_place	qn23_at_the_shopping_mall_contac	day
Bwaise	101	10101	2	57	25+(old)	None/pre-pri	Informal	Widow/divor/sep	0																										1
Bwaise	101	10101	2	57	25+(old)	None/pre-pri	Informal	Widow/divor/sep	0																										2
Bwaise	101	10101	2	57	25+(old)	None/pre-pri	Informal	Widow/divor/sep	1																		1								3
Bwaise	101	10101	2	57	25+(old)	None/pre-pri	Informal	Widow/divor/sep	1																		0								4
Bwaise	101	10101	2	57	25+(old)	None/pre-pri	Informal	Widow/divor/sep	0																										5
Bwaise	101	10101	2	57	25+(old)	None/pre-pri	Informal	Widow/divor/sep	0																										6
Bwaise	101	10101	2	57	25+(old)	None/pre-pri	Informal	Widow/divor/sep	0																										7
Bwaise	101	10101	2	57	25+(old)	None/pre-pri	Informal	Widow/divor/sep	0																										8
Bwaise	101	10101	2	57	25+(old)	None/pre-pri	Informal	Widow/divor/sep	1																		1								9
Bwaise	101	10101	2	57	25+(old)	None/pre-pri	Informal	Widow/divor/sep	1																		1								10
Bwaise	101	10101	2	57	25+(old)	None/pre-pri	Informal	Widow/divor/sep	1																		0								11
Bwaise	101	10101	2	57	25+(old)	None/pre-pri	Informal	Widow/divor/sep	1																		0								12
Bwaise	101	10101	2	57	25+(old)	None/pre-pri	Informal	Widow/divor/sep	1																		0								13
Bwaise	101	10101	2	57	25+(old)	None/pre-pri	Informal	Widow/divor/sep	1																		0								14
Bwaise	101	10101	2	57	25+(old)	None/pre-pri	Informal	Widow/divor/sep	1																		0								15
Bwaise	101	10101	2	57	25+(old)	None/pre-pri	Informal	Widow/divor/sep	1																		0								16
Bwaise	101	10101	2	57	25+(old)	None/pre-pri	Informal	Widow/divor/sep	1																		0								17
Bwaise	101	10101	2	57	25+(old)	None/pre-pri	Informal	Widow/divor/sep	1																		1								18
Bwaise	101	10101	2	57	25+(old)	None/pre-pri	Informal	Widow/divor/sep	1																		0								19
Bwaise	101	10101	2	57	25+(old)	None/pre-pri	Informal	Widow/divor/sep	1																		0								20
Bwaise	101	10101	2	57	25+(old)	None/pre-pri	Informal	Widow/divor/sep	1																		1								21
Bwaise	101	10101	2	57	25+(old)	None/pre-pri	Informal	Widow/divor/sep	1																		0								22
Bwaise	101	10101	2	57	25+(old)	None/pre-pri	Informal	Widow/divor/sep	1																		1								23
Bwaise	101	10101	2	57	25+(old)	None/pre-pri	Informal	Widow/divor/sep	1																		0								24
Bwaise	101	10101	2	57	25+(old)	None/pre-pri	Informal	Widow/divor/sep	1																		0								25
Bwaise	101	10101	2	57	25+(old)	None/pre-pri	Informal	Widow/divor/sep	1																		0								26
Bwaise	101	10101	2	57	25+(old)	None/pre-pri	Informal	Widow/divor/sep	1																		0								27
Bwaise	101	10101	2	57	25+(old)	None/pre-pri	Informal	Widow/divor/sep	1																		0								28
Bwaise	101	10101	2	57	25+(old)	None/pre-pri	Informal	Widow/divor/sep	1																		0								29
Bwaise	101	10101	2	57	25+(old)	None/pre-pri	Informal	Widow/divor/sep	1																		0								30
Bwaise	101	10101	2	57	25+(old)	None/pre-pri	Informal	Widow/divor/sep	1																		0								31
Bwaise	101	10101	2	57	25+(old)	None/pre-pri	Informal	Widow/divor/sep	1																		0								32
Bwaise	101	10101	2	57	25+(old)	None/pre-pri	Informal	Widow/divor/sep	1																		0								33
Bwaise	101	10101	2	57	25+(old)	None/pre-pri	Informal	Widow/divor/sep	1																		0								34
Bwaise	101	10101	2	57	25+(old)	None/pre-pri	Informal	Widow/divor/sep	1																		0								35
Bwaise	101	10101	2	57	25+(old)	None/pre-pri	Informal	Widow/divor/sep	1																		0								36
Bwaise	101	10101	2	57	25+(old)	None/pre-pri	Informal	Widow/divor/sep	1																		1								37
Bwaise	101	10101	2	57	25+(old)	None/pre-pri	Informal	Widow/divor/sep	1																		0								38
Bwaise	101	10101	2	57	25+(old)	None/pre-pri	Informal	Widow/divor/sep	1																		1								39
Bwaise	101	10101	2	57	25+(old)	None/pre-pri	Informal	Widow/divor/sep	1																		0								40
Bwaise	101	10101	2	57	25+(old)	None/pre-pri	Informal	Widow/divor/sep	1																		1								41
Bwaise	101	10101	2	57	25+(old)	None/pre-pri	Informal	Widow/divor/sep	1																		0								42
Bwaise	101	10101	2	57	25+(old)	None/pre-pri	Informal	Widow/divor/sep	1																		0								43
Bwaise	101	10101	2	57	25+(old)	None/pre-pri	Informal	Widow/divor/sep	1																		0								44
Bwaise	101	10101	2	57	25+(old)	None/pre-pri	Informal	Widow/divor/sep	1																		1								45
Bwaise	101	10101	2	57	25+(old)	None/pre-pri	Informal	Widow/divor/sep	1																		0								46
Bwaise	101	10101	2	57	25+(old)	None/pre-pri	Informal	Widow/divor/sep	1																		0								47
Bwaise	101	10101	2	57	25+(old)	None/pre-pri	Informal	Widow/divor/sep	1																		0								48
Bwaise	101	10101	2	57	25+(old)	None/pre-pri	Informal	Widow/divor/sep	1																		0								49
Bwaise	101	10101	2	57	25+(old)	None/pre-pri	Informal	Widow/divor/sep	1																		0								50
Bwaise	101	10101	2	57	25+(old)	None/pre-pri	Informal	Widow/divor/sep	1																		1								51
Bwaise	101	10101	2	57	25+(old)	None/pre-pri	Informal	Widow/divor/sep	1																		0								52
Bwaise	101	10101	2	57	25+(old)	None/pre-pri	Informal	Widow/divor/sep	1																		0								53
Bwaise	101	10101	2	57	25+(old)	None/pre-pri	Informal	Widow/divor/sep	1																		0								54
Bwaise	101	10101	2	57	25+(old)	None/pre-pri	Informal	Widow/divor/sep	1																		1								55
Bwaise	101	10101	2	57	25+(old)	None/pre-pri	Informal	Widow/divor/sep	1																		0								56
Bwaise	101	10101	2	57	25+(old)	None/pre-pri	Informal	Widow/divor/sep	1																		1								57
Bwaise	101	10101	2	57	25+(old)	None/pre-pri	Informal	Widow/divor/sep	1																		0								58
Bwaise	101	10101	2	57	25+(old)	None/pre-pri	Informal	Widow/divor/sep	1																		1								59
Bwaise	101	10101	2	57	25+(old)	None/pre-pri	Informal	Widow/divor/sep	1																		1								60
Bwaise	101	10101	2	57	25+(old)	None/pre-pri	Informal	Widow/divor/sep	1																		0								61
Bwaise	101	10101	2	57	25+(old)	None/pre-pri	Informal	Widow/divor/sep	1																		0								62
Bwaise	101	10101	2	57	25+(old)	None/pre-pri	Informal	Widow/divor/sep	1																		0								63
Bwaise	101	10101	2	57	25+(old)	None/pre-pri	Informal	Widow/divor/sep	1																		0								64
Bwaise	101	10101	2	57	25+(old)	None/pre-pri	Informal	Widow/divor/sep	1																		0								65
Bwaise	101	10101	2	57	25+(old)	None/pre-pri	Informal	Widow/divor/sep	1																		0								66
Bwaise	101	10101	2	57	25+(old)	None/pre-pri	Informal	Widow/divor/sep	0																										67
Bwaise	101	10101	2	57	25+(old)	None/pre-pri	Informal	Widow/divor/sep	1																		0								68
Bwaise	101	10101	2	57	25+(old)	None/pre-pri	Informal	Widow/divor/sep	1																		0								69
Bwaise	101	10101	2	57	25+(old)	None/pre-pri	Informal	Widow/divor/sep	1																		1								70
Bwaise	101	10101	2	57	25+(old)	None/pre-pri	Informal	Widow/divor/sep	1																		0								71
Bwaise	101	10101	2	57	25+(old)	None/pre-pri	Informal	Widow/divor/sep	1																		0								72
Bwaise	101	10101	2	57	25+(old)	None/pre-pri	Informal	Widow/divor/sep	1																		0								73
Bwaise	101	10101	2	57	25+(old)	None/pre-pri	Informal	Widow/divor/sep	1																		0								74
Bwaise	101	10101	2	57	25+(old)	None/pre-pri	Informal	Widow/divor/sep	1																		0								75
Bwaise	101	10101	2	57	25+(old)	None/pre-pri	Informal	Widow/divor/sep	1																		0								76
Bwaise	101	10101	2	57	25+(old)	None/pre-pri	Informal	Widow/divor/sep	1																		0								77
Bwaise	101	10101	2	57	25+(old)	None/pre-pri	Informal	Widow/divor/sep	1																		0								78
Bwaise	101	10101	2	57	25+(old)	None/pre-pri	Informal	Widow/divor/sep	1																		1								79
Bwaise	101	10101	2	57	25+(old)	None/pre-pri	Informal	Widow/divor/sep	1																		0								80
Bwaise	101	10101	2	57	25+(old)	None/pre-pri	Informal	Widow/divor/sep	1																		0								81
Bwaise	101	10101	2	57	25+(old)	None/pre-pri	Informal	Widow/divor/sep	1																		1								82
Bwaise	101	10101	2	57	25+(old)	None/pre-pri	Informal	Widow/divor/sep	1																		0								83
Bwaise	101	10101	2	57	25+(old)	None/pre-pri	Informal	Widow/divor/sep	1																		0								84
Bwaise	101	10101	2	57	25+(old)	None/pre-pri	Informal	Widow/divor/sep	1																		0								85
Bwaise	101	10101	2	57	25+(old)	None/pre-pri	Informal	Widow/divor/sep	1																		0								86
Bwaise	101	10101	2	57	25+(old)	None/pre-pri	Informal	Widow/divor/sep	1																		0								87
Bwaise	101	10101	2	57	25+(old)	None/pre-pri	Informal	Widow/divor/sep	1																		0								88
Bwaise	101	10101	2	57	25+(old)	None/pre-pri	Informal	Widow/divor/sep	1																		1								89
Bwaise	101	10101	2	57	25+(old)	None/pre-pri	Informal	Widow/divor/sep	0																										90
Bwaise	101	10102	1	24	18-24(young)	Prim	Informal	Single/nevermarried	1																		1								1
Bwaise	101	10102	1	24	18-24(young)	Prim	Informal	Single/nevermarried	0																										2
Bwaise	101	10102	1	24	18-24(young)	Prim	Informal	Single/nevermarried	1																		1	1	0	0	0	1	0	0	3
Bwaise	101	10102	1	24	18-24(young)	Prim	Informal	Single/nevermarried	1																		0								4
Bwaise	101	10102	1	24	18-24(young)	Prim	Informal	Single/nevermarried	0																										5
Bwaise	101	10102	1	24	18-24(young)	Prim	Informal	Single/nevermarried	0																										6
Bwaise	101	10102	1	24	18-24(young)	Prim	Informal	Single/nevermarried	0																										7
Bwaise	101	10102	1	24	18-24(young)	Prim	Informal	Single/nevermarried	1																		1								8
Bwaise	101	10102	1	24	18-24(young)	Prim	Informal	Single/nevermarried	1																		1								9
Bwaise	101	10102	1	24	18-24(young)	Prim	Informal	Single/nevermarried	1																		1								10
Bwaise	101	10102	1	24	18-24(young)	Prim	Informal	Single/nevermarried	1																		0								11
Bwaise	101	10102	1	24	18-24(young)	Prim	Informal	Single/nevermarried	1	0	0	0	0	0	0	0	1	0	1	0	0	0	0	0	0	0	0								12
Bwaise	101	10102	1	24	18-24(young)	Prim	Informal	Single/nevermarried	1																		0								13
Bwaise	101	10102	1	24	18-24(young)	Prim	Informal	Single/nevermarried	1																		0								14
Bwaise	101	10102	1	24	18-24(young)	Prim	Informal	Single/nevermarried	1																		0								15
Bwaise	101	10102	1	24	18-24(young)	Prim	Informal	Single/nevermarried	1																		0								16
Bwaise	101	10102	1	24	18-24(young)	Prim	Informal	Single/nevermarried	1																		0								17
Bwaise	101	10102	1	24	18-24(young)	Prim	Informal	Single/nevermarried	1																		1								18
Bwaise	101	10102	1	24	18-24(young)	Prim	Informal	Single/nevermarried	1																		0								19
Bwaise	101	10102	1	24	18-24(young)	Prim	Informal	Single/nevermarried	1																		1								20
Bwaise	101	10102	1	24	18-24(young)	Prim	Informal	Single/nevermarried	1																		1								21
Bwaise	101	10102	1	24	18-24(young)	Prim	Informal	Single/nevermarried	1																		1								22
Bwaise	101	10102	1	24	18-24(young)	Prim	Informal	Single/nevermarried	1																		1								23
Bwaise	101	10102	1	24	18-24(young)	Prim	Informal	Single/nevermarried	1																		0								24
Bwaise	101	10102	1	24	18-24(young)	Prim	Informal	Single/nevermarried	1																		0								25
Bwaise	101	10102	1	24	18-24(young)	Prim	Informal	Single/nevermarried	1																		1								26
Bwaise	101	10102	1	24	18-24(young)	Prim	Informal	Single/nevermarried	1																		0								27
Bwaise	101	10102	1	24	18-24(young)	Prim	Informal	Single/nevermarried	1																		0								28
Bwaise	101	10102	1	24	18-24(young)	Prim	Informal	Single/nevermarried	1																		0								29
Bwaise	101	10102	1	24	18-24(young)	Prim	Informal	Single/nevermarried	1																		0								30
Bwaise	101	10102	1	24	18-24(young)	Prim	Informal	Single/nevermarried	1																		0								31
Bwaise	101	10102	1	24	18-24(young)	Prim	Informal	Single/nevermarried	1																		0								32
Bwaise	101	10102	1	24	18-24(young)	Prim	Informal	Single/nevermarried	1																		1								33
Bwaise	101	10102	1	24	18-24(young)	Prim	Informal	Single/nevermarried	1																		0								34
Bwaise	101	10102	1	24	18-24(young)	Prim	Informal	Single/nevermarried	1																		0								35
Bwaise	101	10102	1	24	18-24(young)	Prim	Informal	Single/nevermarried	1																		0								36
Bwaise	101	10102	1	24	18-24(young)	Prim	Informal	Single/nevermarried	1																		1								37
Bwaise	101	10102	1	24	18-24(young)	Prim	Informal	Single/nevermarried	1																		0								38
Bwaise	101	10102	1	24	18-24(young)	Prim	Informal	Single/nevermarried	1																		0								39
Bwaise	101	10102	1	24	18-24(young)	Prim	Informal	Single/nevermarried	1																		0								40
Bwaise	101	10102	1	24	18-24(young)	Prim	Informal	Single/nevermarried	1																		1								41
Bwaise	101	10102	1	24	18-24(young)	Prim	Informal	Single/nevermarried	1																		0								42
Bwaise	101	10102	1	24	18-24(young)	Prim	Informal	Single/nevermarried	1																		0								43
Bwaise	101	10102	1	24	18-24(young)	Prim	Informal	Single/nevermarried	0																										44
Bwaise	101	10102	1	24	18-24(young)	Prim	Informal	Single/nevermarried	1																		1								45
Bwaise	101	10102	1	24	18-24(young)	Prim	Informal	Single/nevermarried	1																		0								46
Bwaise	101	10102	1	24	18-24(young)	Prim	Informal	Single/nevermarried	1																		0								47
Bwaise	101	10102	1	24	18-24(young)	Prim	Informal	Single/nevermarried	1																		0								48
Bwaise	101	10102	1	24	18-24(young)	Prim	Informal	Single/nevermarried	1																		1								49
Bwaise	101	10102	1	24	18-24(young)	Prim	Informal	Single/nevermarried	1																		0								50
Bwaise	101	10102	1	24	18-24(young)	Prim	Informal	Single/nevermarried	1																		1								51
Bwaise	101	10102	1	24	18-24(young)	Prim	Informal	Single/nevermarried	1																		0								52
Bwaise	101	10102	1	24	18-24(young)	Prim	Informal	Single/nevermarried	1																		0								53
Bwaise	101	10102	1	24	18-24(young)	Prim	Informal	Single/nevermarried	1																		0								54
Bwaise	101	10102	1	24	18-24(young)	Prim	Informal	Single/nevermarried	1																		1								55
Bwaise	101	10102	1	24	18-24(young)	Prim	Informal	Single/nevermarried	1																		0								56
Bwaise	101	10102	1	24	18-24(young)	Prim	Informal	Single/nevermarried	1																		1								57
Bwaise	101	10102	1	24	18-24(young)	Prim	Informal	Single/nevermarried	1																		0								58
Bwaise	101	10102	1	24	18-24(young)	Prim	Informal	Single/nevermarried	1																		1								59
Bwaise	101	10102	1	24	18-24(young)	Prim	Informal	Single/nevermarried	1																		1								60
Bwaise	101	10102	1	24	18-24(young)	Prim	Informal	Single/nevermarried	1																		0								61
Bwaise	101	10102	1	24	18-24(young)	Prim	Informal	Single/nevermarried	1																		0								62
Bwaise	101	10102	1	24	18-24(young)	Prim	Informal	Single/nevermarried	1																		0								63
Bwaise	101	10102	1	24	18-24(young)	Prim	Informal	Single/nevermarried	1																		0								64
Bwaise	101	10102	1	24	18-24(young)	Prim	Informal	Single/nevermarried	1																		0								65
Bwaise	101	10102	1	24	18-24(young)	Prim	Informal	Single/nevermarried	1																		0								66
Bwaise	101	10102	1	24	18-24(young)	Prim	Informal	Single/nevermarried	0																										67
Bwaise	101	10102	1	24	18-24(young)	Prim	Informal	Single/nevermarried	1																		0								68
Bwaise	101	10102	1	24	18-24(young)	Prim	Informal	Single/nevermarried	1																		0								69
Bwaise	101	10102	1	24	18-24(young)	Prim	Informal	Single/nevermarried	1																		1								70
Bwaise	101	10102	1	24	18-24(young)	Prim	Informal	Single/nevermarried	1																		1								71
Bwaise	101	10102	1	24	18-24(young)	Prim	Informal	Single/nevermarried	0																										72
Bwaise	101	10102	1	24	18-24(young)	Prim	Informal	Single/nevermarried	1																		0								73
Bwaise	101	10102	1	24	18-24(young)	Prim	Informal	Single/nevermarried	1																		0								74
Bwaise	101	10102	1	24	18-24(young)	Prim	Informal	Single/nevermarried	1																		0								75
Bwaise	101	10102	1	24	18-24(young)	Prim	Informal	Single/nevermarried	1																		0								76
Bwaise	101	10102	1	24	18-24(young)	Prim	Informal	Single/nevermarried	1																		0								77
Bwaise	101	10102	1	24	18-24(young)	Prim	Informal	Single/nevermarried	1																		0								78
Bwaise	101	10102	1	24	18-24(young)	Prim	Informal	Single/nevermarried	1																		1								79
Bwaise	101	10102	1	24	18-24(young)	Prim	Informal	Single/nevermarried	1																		0								80
Bwaise	101	10102	1	24	18-24(young)	Prim	Informal	Single/nevermarried	1																		0								81
Bwaise	101	10102	1	24	18-24(young)	Prim	Informal	Single/nevermarried	1																		0								82
Bwaise	101	10102	1	24	18-24(young)	Prim	Informal	Single/nevermarried	1																		1								83
Bwaise	101	10102	1	24	18-24(young)	Prim	Informal	Single/nevermarried	1																		0								84
Bwaise	101	10102	1	24	18-24(young)	Prim	Informal	Single/nevermarried	1																		0								85
Bwaise	101	10102	1	24	18-24(young)	Prim	Informal	Single/nevermarried	1																		0								86
Bwaise	101	10102	1	24	18-24(young)	Prim	Informal	Single/nevermarried	1																		0								87
Bwaise	101	10102	1	24	18-24(young)	Prim	Informal	Single/nevermarried	1																		0								88
Bwaise	101	10102	1	24	18-24(young)	Prim	Informal	Single/nevermarried	1																		1								89
Bwaise	101	10102	1	24	18-24(young)	Prim	Informal	Single/nevermarried	0																										90
Bwaise	102	10201	2	23	18-24(young)	Post prim	Student	Single/nevermarried	1																		0								1
Bwaise	102	10201	2	23	18-24(young)	Post prim	Student	Single/nevermarried	1																		0								2
Bwaise	102	10201	2	23	18-24(young)	Post prim	Student	Single/nevermarried	1																		0								3
Bwaise	102	10201	2	23	18-24(young)	Post prim	Student	Single/nevermarried	1																		0								4
Bwaise	102	10201	2	23	18-24(young)	Post prim	Student	Single/nevermarried	1																		0								5
Bwaise	102	10201	2	23	18-24(young)	Post prim	Student	Single/nevermarried	1																		0								6
Bwaise	102	10201	2	23	18-24(young)	Post prim	Student	Single/nevermarried	1																		0								7
Bwaise	102	10201	2	23	18-24(young)	Post prim	Student	Single/nevermarried	1																		0								8
Bwaise	102	10201	2	23	18-24(young)	Post prim	Student	Single/nevermarried	1																		0								9
Bwaise	102	10201	2	23	18-24(young)	Post prim	Student	Single/nevermarried	1																		0								10
Bwaise	102	10201	2	23	18-24(young)	Post prim	Student	Single/nevermarried	1																		0								11
Bwaise	102	10201	2	23	18-24(young)	Post prim	Student	Single/nevermarried	1																		0								12
Bwaise	102	10201	2	23	18-24(young)	Post prim	Student	Single/nevermarried	1																		0								13
Bwaise	102	10201	2	23	18-24(young)	Post prim	Student	Single/nevermarried	1																		0								14
Bwaise	102	10201	2	23	18-24(young)	Post prim	Student	Single/nevermarried	1																		0								15
Bwaise	102	10201	2	23	18-24(young)	Post prim	Student	Single/nevermarried	1																		0								16
Bwaise	102	10201	2	23	18-24(young)	Post prim	Student	Single/nevermarried	1																		0								17
Bwaise	102	10201	2	23	18-24(young)	Post prim	Student	Single/nevermarried	1																		0								18
Bwaise	102	10201	2	23	18-24(young)	Post prim	Student	Single/nevermarried	1																		0								19
Bwaise	102	10201	2	23	18-24(young)	Post prim	Student	Single/nevermarried	1																		0								20
Bwaise	102	10201	2	23	18-24(young)	Post prim	Student	Single/nevermarried	1																		0								21
Bwaise	102	10201	2	23	18-24(young)	Post prim	Student	Single/nevermarried	1																		0								22
Bwaise	102	10201	2	23	18-24(young)	Post prim	Student	Single/nevermarried	1																		0								23
Bwaise	102	10201	2	23	18-24(young)	Post prim	Student	Single/nevermarried	1																		0								24
Bwaise	102	10201	2	23	18-24(young)	Post prim	Student	Single/nevermarried	1																		0								25
Bwaise	102	10201	2	23	18-24(young)	Post prim	Student	Single/nevermarried	1																		0								26
Bwaise	102	10201	2	23	18-24(young)	Post prim	Student	Single/nevermarried	1																		0								27
Bwaise	102	10201	2	23	18-24(young)	Post prim	Student	Single/nevermarried	1																		0								28
Bwaise	102	10201	2	23	18-24(young)	Post prim	Student	Single/nevermarried	1																		0								29
Bwaise	102	10201	2	23	18-24(young)	Post prim	Student	Single/nevermarried	1																		0								30
Bwaise	102	10201	2	23	18-24(young)	Post prim	Student	Single/nevermarried	1																		0								31
Bwaise	102	10201	2	23	18-24(young)	Post prim	Student	Single/nevermarried	1																		0								32
Bwaise	102	10201	2	23	18-24(young)	Post prim	Student	Single/nevermarried	1																		0								33
Bwaise	102	10201	2	23	18-24(young)	Post prim	Student	Single/nevermarried	1																		0								34
Bwaise	102	10201	2	23	18-24(young)	Post prim	Student	Single/nevermarried	1																		0								35
Bwaise	102	10201	2	23	18-24(young)	Post prim	Student	Single/nevermarried	0																										36
Bwaise	102	10201	2	23	18-24(young)	Post prim	Student	Single/nevermarried	1																		0								37
Bwaise	102	10201	2	23	18-24(young)	Post prim	Student	Single/nevermarried	1																		0								38
Bwaise	102	10201	2	23	18-24(young)	Post prim	Student	Single/nevermarried	1																		0								39
Bwaise	102	10201	2	23	18-24(young)	Post prim	Student	Single/nevermarried	1																		0								40
Bwaise	102	10201	2	23	18-24(young)	Post prim	Student	Single/nevermarried	1																		0								41
Bwaise	102	10201	2	23	18-24(young)	Post prim	Student	Single/nevermarried	1																		0								42
Bwaise	102	10201	2	23	18-24(young)	Post prim	Student	Single/nevermarried	1																		0								43
Bwaise	102	10201	2	23	18-24(young)	Post prim	Student	Single/nevermarried	1																		0								44
Bwaise	102	10201	2	23	18-24(young)	Post prim	Student	Single/nevermarried	1																		0								45
Bwaise	102	10201	2	23	18-24(young)	Post prim	Student	Single/nevermarried	1																		0								46
Bwaise	102	10201	2	23	18-24(young)	Post prim	Student	Single/nevermarried	1																		1	1	1	0	1	1	0	0	47
Bwaise	102	10201	2	23	18-24(young)	Post prim	Student	Single/nevermarried	1																		0								48
Bwaise	102	10201	2	23	18-24(young)	Post prim	Student	Single/nevermarried	1																		0								49
Bwaise	102	10201	2	23	18-24(young)	Post prim	Student	Single/nevermarried	1																		0								50
Bwaise	102	10201	2	23	18-24(young)	Post prim	Student	Single/nevermarried	1																		0								51
Bwaise	102	10201	2	23	18-24(young)	Post prim	Student	Single/nevermarried	1																		0								52
Bwaise	102	10201	2	23	18-24(young)	Post prim	Student	Single/nevermarried	1																		0								53
Bwaise	102	10201	2	23	18-24(young)	Post prim	Student	Single/nevermarried	1																		0								54
Bwaise	102	10201	2	23	18-24(young)	Post prim	Student	Single/nevermarried	1																		0								55
Bwaise	102	10201	2	23	18-24(young)	Post prim	Student	Single/nevermarried	1																		0								56
Bwaise	102	10201	2	23	18-24(young)	Post prim	Student	Single/nevermarried	1																		0								57
Bwaise	102	10201	2	23	18-24(young)	Post prim	Student	Single/nevermarried	0																										58
Bwaise	102	10201	2	23	18-24(young)	Post prim	Student	Single/nevermarried	0																										59
Bwaise	102	10201	2	23	18-24(young)	Post prim	Student	Single/nevermarried	0																										60
Bwaise	102	10201	2	23	18-24(young)	Post prim	Student	Single/nevermarried	0																										61
Bwaise	102	10201	2	23	18-24(young)	Post prim	Student	Single/nevermarried	0																										62
Bwaise	102	10201	2	23	18-24(young)	Post prim	Student	Single/nevermarried	0																										63
Bwaise	102	10201	2	23	18-24(young)	Post prim	Student	Single/nevermarried	0																										64
Bwaise	102	10201	2	23	18-24(young)	Post prim	Student	Single/nevermarried	0																										65
Bwaise	102	10201	2	23	18-24(young)	Post prim	Student	Single/nevermarried	0																										66
Bwaise	102	10201	2	23	18-24(young)	Post prim	Student	Single/nevermarried	0																										67
Bwaise	102	10201	2	23	18-24(young)	Post prim	Student	Single/nevermarried	0																										68
Bwaise	102	10201	2	23	18-24(young)	Post prim	Student	Single/nevermarried	0																										69
Bwaise	102	10201	2	23	18-24(young)	Post prim	Student	Single/nevermarried	0																										70
Bwaise	102	10201	2	23	18-24(young)	Post prim	Student	Single/nevermarried	0																										71
Bwaise	102	10201	2	23	18-24(young)	Post prim	Student	Single/nevermarried	0																										72
Bwaise	102	10201	2	23	18-24(young)	Post prim	Student	Single/nevermarried	0																										73
Bwaise	102	10201	2	23	18-24(young)	Post prim	Student	Single/nevermarried	0																										74
Bwaise	102	10201	2	23	18-24(young)	Post prim	Student	Single/nevermarried	0																										75
Bwaise	102	10201	2	23	18-24(young)	Post prim	Student	Single/nevermarried	0																										76
Bwaise	102	10201	2	23	18-24(young)	Post prim	Student	Single/nevermarried	0																										77
Bwaise	102	10201	2	23	18-24(young)	Post prim	Student	Single/nevermarried	0																										78
Bwaise	102	10201	2	23	18-24(young)	Post prim	Student	Single/nevermarried	0																										79
Bwaise	102	10201	2	23	18-24(young)	Post prim	Student	Single/nevermarried	0																										80
Bwaise	102	10201	2	23	18-24(young)	Post prim	Student	Single/nevermarried	0																										81
Bwaise	102	10201	2	23	18-24(young)	Post prim	Student	Single/nevermarried	0																										82
Bwaise	102	10201	2	23	18-24(young)	Post prim	Student	Single/nevermarried	0																										83
Bwaise	102	10201	2	23	18-24(young)	Post prim	Student	Single/nevermarried	0																										84
Bwaise	102	10201	2	23	18-24(young)	Post prim	Student	Single/nevermarried	0																										85
Bwaise	102	10201	2	23	18-24(young)	Post prim	Student	Single/nevermarried	0																										86
Bwaise	102	10201	2	23	18-24(young)	Post prim	Student	Single/nevermarried	0																										87
Bwaise	102	10201	2	23	18-24(young)	Post prim	Student	Single/nevermarried	0																										88
Bwaise	102	10201	2	23	18-24(young)	Post prim	Student	Single/nevermarried	0																										89
Bwaise	102	10201	2	23	18-24(young)	Post prim	Student	Single/nevermarried	0																										90
Bwaise	102	10202	2	18	18-24(young)	Post prim	Student	Single/nevermarried	1																		0								1
Bwaise	102	10202	2	18	18-24(young)	Post prim	Student	Single/nevermarried	1																		0								2
Bwaise	102	10202	2	18	18-24(young)	Post prim	Student	Single/nevermarried	1																		0								3
Bwaise	102	10202	2	18	18-24(young)	Post prim	Student	Single/nevermarried	1																		0								4
Bwaise	102	10202	2	18	18-24(young)	Post prim	Student	Single/nevermarried	1																		0								5
Bwaise	102	10202	2	18	18-24(young)	Post prim	Student	Single/nevermarried	1																		0								6
Bwaise	102	10202	2	18	18-24(young)	Post prim	Student	Single/nevermarried	1																		0								7
Bwaise	102	10202	2	18	18-24(young)	Post prim	Student	Single/nevermarried	1																		0								8
Bwaise	102	10202	2	18	18-24(young)	Post prim	Student	Single/nevermarried	1																		0								9
Bwaise	102	10202	2	18	18-24(young)	Post prim	Student	Single/nevermarried	1																		0								10
Bwaise	102	10202	2	18	18-24(young)	Post prim	Student	Single/nevermarried	1																		0								11
Bwaise	102	10202	2	18	18-24(young)	Post prim	Student	Single/nevermarried	1																		0								12
Bwaise	102	10202	2	18	18-24(young)	Post prim	Student	Single/nevermarried	1																		0								13
Bwaise	102	10202	2	18	18-24(young)	Post prim	Student	Single/nevermarried	1																		0								14
Bwaise	102	10202	2	18	18-24(young)	Post prim	Student	Single/nevermarried	1																		0								15
Bwaise	102	10202	2	18	18-24(young)	Post prim	Student	Single/nevermarried	1																		0								16
Bwaise	102	10202	2	18	18-24(young)	Post prim	Student	Single/nevermarried	1																		0								17
Bwaise	102	10202	2	18	18-24(young)	Post prim	Student	Single/nevermarried	1																		0								18
Bwaise	102	10202	2	18	18-24(young)	Post prim	Student	Single/nevermarried	1									0	0	0	0	0	0	1	0	0	0								19
Bwaise	102	10202	2	18	18-24(young)	Post prim	Student	Single/nevermarried	1																		0								20
Bwaise	102	10202	2	18	18-24(young)	Post prim	Student	Single/nevermarried	1																		0								21
Bwaise	102	10202	2	18	18-24(young)	Post prim	Student	Single/nevermarried	1																		0								22
Bwaise	102	10202	2	18	18-24(young)	Post prim	Student	Single/nevermarried	1																		0								23
Bwaise	102	10202	2	18	18-24(young)	Post prim	Student	Single/nevermarried	1																		0								24
Bwaise	102	10202	2	18	18-24(young)	Post prim	Student	Single/nevermarried	1																		0								25
Bwaise	102	10202	2	18	18-24(young)	Post prim	Student	Single/nevermarried	1																		0								26
Bwaise	102	10202	2	18	18-24(young)	Post prim	Student	Single/nevermarried	1																		0								27
Bwaise	102	10202	2	18	18-24(young)	Post prim	Student	Single/nevermarried	1	0	0	0	0	0	0	1	0										0								28
Bwaise	102	10202	2	18	18-24(young)	Post prim	Student	Single/nevermarried	1																		0								29
Bwaise	102	10202	2	18	18-24(young)	Post prim	Student	Single/nevermarried	1																		0								30
Bwaise	102	10202	2	18	18-24(young)	Post prim	Student	Single/nevermarried	1																		0								31
Bwaise	102	10202	2	18	18-24(young)	Post prim	Student	Single/nevermarried	1																		0								32
Bwaise	102	10202	2	18	18-24(young)	Post prim	Student	Single/nevermarried	1																		0								33
Bwaise	102	10202	2	18	18-24(young)	Post prim	Student	Single/nevermarried	1																		0								34
Bwaise	102	10202	2	18	18-24(young)	Post prim	Student	Single/nevermarried	1																		0								35
Bwaise	102	10202	2	18	18-24(young)	Post prim	Student	Single/nevermarried	1																		0								36
Bwaise	102	10202	2	18	18-24(young)	Post prim	Student	Single/nevermarried	0																										37
Bwaise	102	10202	2	18	18-24(young)	Post prim	Student	Single/nevermarried	1																		0								38
Bwaise	102	10202	2	18	18-24(young)	Post prim	Student	Single/nevermarried	1																		0								39
Bwaise	102	10202	2	18	18-24(young)	Post prim	Student	Single/nevermarried	1																		0								40
Bwaise	102	10202	2	18	18-24(young)	Post prim	Student	Single/nevermarried	1																		0								41
Bwaise	102	10202	2	18	18-24(young)	Post prim	Student	Single/nevermarried	1																		0								42
Bwaise	102	10202	2	18	18-24(young)	Post prim	Student	Single/nevermarried	0																										43
Bwaise	102	10202	2	18	18-24(young)	Post prim	Student	Single/nevermarried	1																		0								44
Bwaise	102	10202	2	18	18-24(young)	Post prim	Student	Single/nevermarried	1																		0								45
Bwaise	102	10202	2	18	18-24(young)	Post prim	Student	Single/nevermarried	1	0	0	0	0	0	0	1	0	0	0	0	0	0	0	1	0	0	0								46
Bwaise	102	10202	2	18	18-24(young)	Post prim	Student	Single/nevermarried	1	0	0	0	0	0	0	1	0	0	0	1	0	0	0	1	0	0	0								47
Bwaise	102	10202	2	18	18-24(young)	Post prim	Student	Single/nevermarried	1																		0								48
Bwaise	102	10202	2	18	18-24(young)	Post prim	Student	Single/nevermarried	1																		0								49
Bwaise	102	10202	2	18	18-24(young)	Post prim	Student	Single/nevermarried	1																		0								50
Bwaise	102	10202	2	18	18-24(young)	Post prim	Student	Single/nevermarried	1																		0								51
Bwaise	102	10202	2	18	18-24(young)	Post prim	Student	Single/nevermarried	1	0	0	0	0	1	0	1	0										0								52
Bwaise	102	10202	2	18	18-24(young)	Post prim	Student	Single/nevermarried	1																		0								53
Bwaise	102	10202	2	18	18-24(young)	Post prim	Student	Single/nevermarried	1																		0								54
Bwaise	102	10202	2	18	18-24(young)	Post prim	Student	Single/nevermarried	1																		0								55
Bwaise	102	10202	2	18	18-24(young)	Post prim	Student	Single/nevermarried	1																		0								56
Bwaise	102	10202	2	18	18-24(young)	Post prim	Student	Single/nevermarried	1																		0								57
Bwaise	102	10202	2	18	18-24(young)	Post prim	Student	Single/nevermarried	0																										58
Bwaise	102	10202	2	18	18-24(young)	Post prim	Student	Single/nevermarried	1																		0								59
Bwaise	102	10202	2	18	18-24(young)	Post prim	Student	Single/nevermarried	1																		0								60
Bwaise	102	10202	2	18	18-24(young)	Post prim	Student	Single/nevermarried	1																		0								61
Bwaise	102	10202	2	18	18-24(young)	Post prim	Student	Single/nevermarried	1																		0								62
Bwaise	102	10202	2	18	18-24(young)	Post prim	Student	Single/nevermarried	1																		0								63
Bwaise	102	10202	2	18	18-24(young)	Post prim	Student	Single/nevermarried	1																		0								64
Bwaise	102	10202	2	18	18-24(young)	Post prim	Student	Single/nevermarried	1																		0								65
Bwaise	102	10202	2	18	18-24(young)	Post prim	Student	Single/nevermarried	1																		0								66
Bwaise	102	10202	2	18	18-24(young)	Post prim	Student	Single/nevermarried	1																		0								67
Bwaise	102	10202	2	18	18-24(young)	Post prim	Student	Single/nevermarried	1																		0								68
Bwaise	102	10202	2	18	18-24(young)	Post prim	Student	Single/nevermarried	1																		0								69
Bwaise	102	10202	2	18	18-24(young)	Post prim	Student	Single/nevermarried	1																		0								70
Bwaise	102	10202	2	18	18-24(young)	Post prim	Student	Single/nevermarried	1																		0								71
Bwaise	102	10202	2	18	18-24(young)	Post prim	Student	Single/nevermarried	1	0	0	0	1	1	0	1	0										0								72
Bwaise	102	10202	2	18	18-24(young)	Post prim	Student	Single/nevermarried	0																										73
Bwaise	102	10202	2	18	18-24(young)	Post prim	Student	Single/nevermarried	0																										74
Bwaise	102	10202	2	18	18-24(young)	Post prim	Student	Single/nevermarried	0																										75
Bwaise	102	10202	2	18	18-24(young)	Post prim	Student	Single/nevermarried	0																										76
Bwaise	102	10202	2	18	18-24(young)	Post prim	Student	Single/nevermarried	0																										77
Bwaise	102	10202	2	18	18-24(young)	Post prim	Student	Single/nevermarried	0																										78
Bwaise	102	10202	2	18	18-24(young)	Post prim	Student	Single/nevermarried	0																										79
Bwaise	102	10202	2	18	18-24(young)	Post prim	Student	Single/nevermarried	0																										80
Bwaise	102	10202	2	18	18-24(young)	Post prim	Student	Single/nevermarried	0																										81
Bwaise	102	10202	2	18	18-24(young)	Post prim	Student	Single/nevermarried	0																										82
Bwaise	102	10202	2	18	18-24(young)	Post prim	Student	Single/nevermarried	0																										83
Bwaise	102	10202	2	18	18-24(young)	Post prim	Student	Single/nevermarried	0																										84
Bwaise	102	10202	2	18	18-24(young)	Post prim	Student	Single/nevermarried	0																										85
Bwaise	102	10202	2	18	18-24(young)	Post prim	Student	Single/nevermarried	0																										86
Bwaise	102	10202	2	18	18-24(young)	Post prim	Student	Single/nevermarried	0																										87
Bwaise	102	10202	2	18	18-24(young)	Post prim	Student	Single/nevermarried	0																										88
Bwaise	102	10202	2	18	18-24(young)	Post prim	Student	Single/nevermarried	0																										89
Bwaise	102	10202	2	18	18-24(young)	Post prim	Student	Single/nevermarried	0																										90
Bwaise	102	10203	2	20	18-24(young)	Post prim	Student	Single/nevermarried	1																		0								1
Bwaise	102	10203	2	20	18-24(young)	Post prim	Student	Single/nevermarried	1																		0								2
Bwaise	102	10203	2	20	18-24(young)	Post prim	Student	Single/nevermarried	1																		0								3
Bwaise	102	10203	2	20	18-24(young)	Post prim	Student	Single/nevermarried	1									1	0	0	0	0	0	0	0	0	0								4
Bwaise	102	10203	2	20	18-24(young)	Post prim	Student	Single/nevermarried	1	0	0	0	0	1	1	1	1										0								5
Bwaise	102	10203	2	20	18-24(young)	Post prim	Student	Single/nevermarried	1	0	0	1	0	0	0	0	0										0								6
Bwaise	102	10203	2	20	18-24(young)	Post prim	Student	Single/nevermarried	1	0	1	0	0	1	0	1	0										0								7
Bwaise	102	10203	2	20	18-24(young)	Post prim	Student	Single/nevermarried	1	0	1	0	0	1	0	1	0										0								8
Bwaise	102	10203	2	20	18-24(young)	Post prim	Student	Single/nevermarried	1																		0								9
Bwaise	102	10203	2	20	18-24(young)	Post prim	Student	Single/nevermarried	1									0	0	0	0	1	0	0	0	0	0								10
Bwaise	102	10203	2	20	18-24(young)	Post prim	Student	Single/nevermarried	1	0	0	0	0	1	0	1	0										0								11
Bwaise	102	10203	2	20	18-24(young)	Post prim	Student	Single/nevermarried	1	0	0	0	0	1	0	0	0										0								12
Bwaise	102	10203	2	20	18-24(young)	Post prim	Student	Single/nevermarried	1																		0								13
Bwaise	102	10203	2	20	18-24(young)	Post prim	Student	Single/nevermarried	1																		0								14
Bwaise	102	10203	2	20	18-24(young)	Post prim	Student	Single/nevermarried	1	0	0	0	0	1	0	0	0										0								15
Bwaise	102	10203	2	20	18-24(young)	Post prim	Student	Single/nevermarried	1																		0								16
Bwaise	102	10203	2	20	18-24(young)	Post prim	Student	Single/nevermarried	1																		0								17
Bwaise	102	10203	2	20	18-24(young)	Post prim	Student	Single/nevermarried	1																		0								18
Bwaise	102	10203	2	20	18-24(young)	Post prim	Student	Single/nevermarried	1																		0								19
Bwaise	102	10203	2	20	18-24(young)	Post prim	Student	Single/nevermarried	1																		0								20
Bwaise	102	10203	2	20	18-24(young)	Post prim	Student	Single/nevermarried	1																		0								21
Bwaise	102	10203	2	20	18-24(young)	Post prim	Student	Single/nevermarried	1																		0								22
Bwaise	102	10203	2	20	18-24(young)	Post prim	Student	Single/nevermarried	1																		0								23
Bwaise	102	10203	2	20	18-24(young)	Post prim	Student	Single/nevermarried	1																		0								24
Bwaise	102	10203	2	20	18-24(young)	Post prim	Student	Single/nevermarried	1																		0								25
Bwaise	102	10203	2	20	18-24(young)	Post prim	Student	Single/nevermarried	1																		0								26
Bwaise	102	10203	2	20	18-24(young)	Post prim	Student	Single/nevermarried	1																		0								27
Bwaise	102	10203	2	20	18-24(young)	Post prim	Student	Single/nevermarried	1																		0								28
Bwaise	102	10203	2	20	18-24(young)	Post prim	Student	Single/nevermarried	1																		0								29
Bwaise	102	10203	2	20	18-24(young)	Post prim	Student	Single/nevermarried	1																		0								30
Bwaise	102	10203	2	20	18-24(young)	Post prim	Student	Single/nevermarried	1																		0								31
Bwaise	102	10203	2	20	18-24(young)	Post prim	Student	Single/nevermarried	1																		0								32
Bwaise	102	10203	2	20	18-24(young)	Post prim	Student	Single/nevermarried	1																		0								33
Bwaise	102	10203	2	20	18-24(young)	Post prim	Student	Single/nevermarried	1																		0								34
Bwaise	102	10203	2	20	18-24(young)	Post prim	Student	Single/nevermarried	1																		0								35
Bwaise	102	10203	2	20	18-24(young)	Post prim	Student	Single/nevermarried	1																		0								36
Bwaise	102	10203	2	20	18-24(young)	Post prim	Student	Single/nevermarried	0																										37
Bwaise	102	10203	2	20	18-24(young)	Post prim	Student	Single/nevermarried	1																		0								38
Bwaise	102	10203	2	20	18-24(young)	Post prim	Student	Single/nevermarried	1																		0								39
Bwaise	102	10203	2	20	18-24(young)	Post prim	Student	Single/nevermarried	1																		0								40
Bwaise	102	10203	2	20	18-24(young)	Post prim	Student	Single/nevermarried	1																		0								41
Bwaise	102	10203	2	20	18-24(young)	Post prim	Student	Single/nevermarried	1																		0								42
Bwaise	102	10203	2	20	18-24(young)	Post prim	Student	Single/nevermarried	1																		0								43
Bwaise	102	10203	2	20	18-24(young)	Post prim	Student	Single/nevermarried	1																		0								44
Bwaise	102	10203	2	20	18-24(young)	Post prim	Student	Single/nevermarried	1																		0								45
Bwaise	102	10203	2	20	18-24(young)	Post prim	Student	Single/nevermarried	1																		0								46
Bwaise	102	10203	2	20	18-24(young)	Post prim	Student	Single/nevermarried	1																		0								47
Bwaise	102	10203	2	20	18-24(young)	Post prim	Student	Single/nevermarried	1																		0								48
Bwaise	102	10203	2	20	18-24(young)	Post prim	Student	Single/nevermarried	1																		0								49
Bwaise	102	10203	2	20	18-24(young)	Post prim	Student	Single/nevermarried	1																		0								50
Bwaise	102	10203	2	20	18-24(young)	Post prim	Student	Single/nevermarried	1																		0								51
Bwaise	102	10203	2	20	18-24(young)	Post prim	Student	Single/nevermarried	1	0	0	0	0	1	0	0	0										0								52
Bwaise	102	10203	2	20	18-24(young)	Post prim	Student	Single/nevermarried	1																		0								53
Bwaise	102	10203	2	20	18-24(young)	Post prim	Student	Single/nevermarried	1																		0								54
Bwaise	102	10203	2	20	18-24(young)	Post prim	Student	Single/nevermarried	1																		0								55
Bwaise	102	10203	2	20	18-24(young)	Post prim	Student	Single/nevermarried	1																		0								56
Bwaise	102	10203	2	20	18-24(young)	Post prim	Student	Single/nevermarried	1																		0								57
Bwaise	102	10203	2	20	18-24(young)	Post prim	Student	Single/nevermarried	0																										58
Bwaise	102	10203	2	20	18-24(young)	Post prim	Student	Single/nevermarried	1																		0								59
Bwaise	102	10203	2	20	18-24(young)	Post prim	Student	Single/nevermarried	1									0	0	1	1	0	0	1	0	0	0								60
Bwaise	102	10203	2	20	18-24(young)	Post prim	Student	Single/nevermarried	1																		0								61
Bwaise	102	10203	2	20	18-24(young)	Post prim	Student	Single/nevermarried	1																		0								62
Bwaise	102	10203	2	20	18-24(young)	Post prim	Student	Single/nevermarried	1	0	0	0	0	1	0	1	0										0								63
Bwaise	102	10203	2	20	18-24(young)	Post prim	Student	Single/nevermarried	1																		0								64
Bwaise	102	10203	2	20	18-24(young)	Post prim	Student	Single/nevermarried	1																		0								65
Bwaise	102	10203	2	20	18-24(young)	Post prim	Student	Single/nevermarried	1																		0								66
Bwaise	102	10203	2	20	18-24(young)	Post prim	Student	Single/nevermarried	1																		0								67
Bwaise	102	10203	2	20	18-24(young)	Post prim	Student	Single/nevermarried	1																		0								68
Bwaise	102	10203	2	20	18-24(young)	Post prim	Student	Single/nevermarried	1																		0								69
Bwaise	102	10203	2	20	18-24(young)	Post prim	Student	Single/nevermarried	1																		0								70
Bwaise	102	10203	2	20	18-24(young)	Post prim	Student	Single/nevermarried	1																		0								71
Bwaise	102	10203	2	20	18-24(young)	Post prim	Student	Single/nevermarried	1																		0								72
Bwaise	102	10203	2	20	18-24(young)	Post prim	Student	Single/nevermarried	1																		0								73
Bwaise	102	10203	2	20	18-24(young)	Post prim	Student	Single/nevermarried	1																		0								74
Bwaise	102	10203	2	20	18-24(young)	Post prim	Student	Single/nevermarried	1																		0								75
Bwaise	102	10203	2	20	18-24(young)	Post prim	Student	Single/nevermarried	1																		0								76
Bwaise	102	10203	2	20	18-24(young)	Post prim	Student	Single/nevermarried	1																		0								77
Bwaise	102	10203	2	20	18-24(young)	Post prim	Student	Single/nevermarried	1																		0								78
Bwaise	102	10203	2	20	18-24(young)	Post prim	Student	Single/nevermarried	1																		1								79
Bwaise	102	10203	2	20	18-24(young)	Post prim	Student	Single/nevermarried	1																		0								80
Bwaise	102	10203	2	20	18-24(young)	Post prim	Student	Single/nevermarried	1																		0								81
Bwaise	102	10203	2	20	18-24(young)	Post prim	Student	Single/nevermarried	1																		0								82
Bwaise	102	10203	2	20	18-24(young)	Post prim	Student	Single/nevermarried	1																		0								83
Bwaise	102	10203	2	20	18-24(young)	Post prim	Student	Single/nevermarried	1																		1	0	0	0	0	0	1	0	84
Bwaise	102	10203	2	20	18-24(young)	Post prim	Student	Single/nevermarried	1																		0								85
Bwaise	102	10203	2	20	18-24(young)	Post prim	Student	Single/nevermarried	1																		0								86
Bwaise	102	10203	2	20	18-24(young)	Post prim	Student	Single/nevermarried	1																		0								87
Bwaise	102	10203	2	20	18-24(young)	Post prim	Student	Single/nevermarried	1																		1	0	0	0	0	0	1	0	88
Bwaise	102	10203	2	20	18-24(young)	Post prim	Student	Single/nevermarried	1																		1	0	0	0	0	0	0	1	89
Bwaise	102	10203	2	20	18-24(young)	Post prim	Student	Single/nevermarried	1																		1	0	0	0	0	0	0	0	90
Bwaise	103	10301	2	25	25+(old)	Prim	Informal	Married/cohab	0																										1
Bwaise	103	10301	2	25	25+(old)	Prim	Informal	Married/cohab	0																										2
Bwaise	103	10301	2	25	25+(old)	Prim	Informal	Married/cohab	0																										3
Bwaise	103	10301	2	25	25+(old)	Prim	Informal	Married/cohab	0																										4
Bwaise	103	10301	2	25	25+(old)	Prim	Informal	Married/cohab	0																										5
Bwaise	103	10301	2	25	25+(old)	Prim	Informal	Married/cohab	0																										6
Bwaise	103	10301	2	25	25+(old)	Prim	Informal	Married/cohab	1																		0								7
Bwaise	103	10301	2	25	25+(old)	Prim	Informal	Married/cohab	1																		0								8
Bwaise	103	10301	2	25	25+(old)	Prim	Informal	Married/cohab	1																		0								9
Bwaise	103	10301	2	25	25+(old)	Prim	Informal	Married/cohab	1																		0								10
Bwaise	103	10301	2	25	25+(old)	Prim	Informal	Married/cohab	1																		0								11
Bwaise	103	10301	2	25	25+(old)	Prim	Informal	Married/cohab	1																		0								12
Bwaise	103	10301	2	25	25+(old)	Prim	Informal	Married/cohab	1																		0								13
Bwaise	103	10301	2	25	25+(old)	Prim	Informal	Married/cohab	0																										14
Bwaise	103	10301	2	25	25+(old)	Prim	Informal	Married/cohab	0																										15
Bwaise	103	10301	2	25	25+(old)	Prim	Informal	Married/cohab	0																										16
Bwaise	103	10301	2	25	25+(old)	Prim	Informal	Married/cohab	0																										17
Bwaise	103	10301	2	25	25+(old)	Prim	Informal	Married/cohab	0																										18
Bwaise	103	10301	2	25	25+(old)	Prim	Informal	Married/cohab	0																										19
Bwaise	103	10301	2	25	25+(old)	Prim	Informal	Married/cohab	0																										20
Bwaise	103	10301	2	25	25+(old)	Prim	Informal	Married/cohab	0																										21
Bwaise	103	10301	2	25	25+(old)	Prim	Informal	Married/cohab	0																										22
Bwaise	103	10301	2	25	25+(old)	Prim	Informal	Married/cohab	0																										23
Bwaise	103	10301	2	25	25+(old)	Prim	Informal	Married/cohab	0																										24
Bwaise	103	10301	2	25	25+(old)	Prim	Informal	Married/cohab	0																										25
Bwaise	103	10301	2	25	25+(old)	Prim	Informal	Married/cohab	0																										26
Bwaise	103	10301	2	25	25+(old)	Prim	Informal	Married/cohab	0																										27
Bwaise	103	10301	2	25	25+(old)	Prim	Informal	Married/cohab	0																										28
Bwaise	103	10301	2	25	25+(old)	Prim	Informal	Married/cohab	0																										29
Bwaise	103	10301	2	25	25+(old)	Prim	Informal	Married/cohab	0																										30
Bwaise	103	10301	2	25	25+(old)	Prim	Informal	Married/cohab	0																										31
Bwaise	103	10301	2	25	25+(old)	Prim	Informal	Married/cohab	0																										32
Bwaise	103	10301	2	25	25+(old)	Prim	Informal	Married/cohab	0																										33
Bwaise	103	10301	2	25	25+(old)	Prim	Informal	Married/cohab	0																										34
Bwaise	103	10301	2	25	25+(old)	Prim	Informal	Married/cohab	0																										35
Bwaise	103	10301	2	25	25+(old)	Prim	Informal	Married/cohab	0																										36
Bwaise	103	10301	2	25	25+(old)	Prim	Informal	Married/cohab	0																										37
Bwaise	103	10301	2	25	25+(old)	Prim	Informal	Married/cohab	0																										38
Bwaise	103	10301	2	25	25+(old)	Prim	Informal	Married/cohab	0																										39
Bwaise	103	10301	2	25	25+(old)	Prim	Informal	Married/cohab	0																										40
Bwaise	103	10301	2	25	25+(old)	Prim	Informal	Married/cohab	0																										41
Bwaise	103	10301	2	25	25+(old)	Prim	Informal	Married/cohab	0																										42
Bwaise	103	10301	2	25	25+(old)	Prim	Informal	Married/cohab	0																										43
Bwaise	103	10301	2	25	25+(old)	Prim	Informal	Married/cohab	0																										44
Bwaise	103	10301	2	25	25+(old)	Prim	Informal	Married/cohab	0																										45
Bwaise	103	10301	2	25	25+(old)	Prim	Informal	Married/cohab	0																										46
Bwaise	103	10301	2	25	25+(old)	Prim	Informal	Married/cohab	0																										47
Bwaise	103	10301	2	25	25+(old)	Prim	Informal	Married/cohab	0																										48
Bwaise	103	10301	2	25	25+(old)	Prim	Informal	Married/cohab	0																										49
Bwaise	103	10301	2	25	25+(old)	Prim	Informal	Married/cohab	0																										50
Bwaise	103	10301	2	25	25+(old)	Prim	Informal	Married/cohab	0																										51
Bwaise	103	10301	2	25	25+(old)	Prim	Informal	Married/cohab	0																										52
Bwaise	103	10301	2	25	25+(old)	Prim	Informal	Married/cohab	0																										53
Bwaise	103	10301	2	25	25+(old)	Prim	Informal	Married/cohab	0																										54
Bwaise	103	10301	2	25	25+(old)	Prim	Informal	Married/cohab	0																										55
Bwaise	103	10301	2	25	25+(old)	Prim	Informal	Married/cohab	0																										56
Bwaise	103	10301	2	25	25+(old)	Prim	Informal	Married/cohab	0																										57
Bwaise	103	10301	2	25	25+(old)	Prim	Informal	Married/cohab	0																										58
Bwaise	103	10301	2	25	25+(old)	Prim	Informal	Married/cohab	0																										59
Bwaise	103	10301	2	25	25+(old)	Prim	Informal	Married/cohab	0																										60
Bwaise	103	10301	2	25	25+(old)	Prim	Informal	Married/cohab	0																										61
Bwaise	103	10301	2	25	25+(old)	Prim	Informal	Married/cohab	0																										62
Bwaise	103	10301	2	25	25+(old)	Prim	Informal	Married/cohab	0																										63
Bwaise	103	10301	2	25	25+(old)	Prim	Informal	Married/cohab	0																										64
Bwaise	103	10301	2	25	25+(old)	Prim	Informal	Married/cohab	0																										65
Bwaise	103	10301	2	25	25+(old)	Prim	Informal	Married/cohab	0																										66
Bwaise	103	10301	2	25	25+(old)	Prim	Informal	Married/cohab	0																										67
Bwaise	103	10301	2	25	25+(old)	Prim	Informal	Married/cohab	0																										68
Bwaise	103	10301	2	25	25+(old)	Prim	Informal	Married/cohab	0																										69
Bwaise	103	10301	2	25	25+(old)	Prim	Informal	Married/cohab	0																										70
Bwaise	103	10301	2	25	25+(old)	Prim	Informal	Married/cohab	0																										71
Bwaise	103	10301	2	25	25+(old)	Prim	Informal	Married/cohab	0																										72
Bwaise	103	10301	2	25	25+(old)	Prim	Informal	Married/cohab	0																										73
Bwaise	103	10301	2	25	25+(old)	Prim	Informal	Married/cohab	0																										74
Bwaise	103	10301	2	25	25+(old)	Prim	Informal	Married/cohab	0																										75
Bwaise	103	10301	2	25	25+(old)	Prim	Informal	Married/cohab	0																										76
Bwaise	103	10301	2	25	25+(old)	Prim	Informal	Married/cohab	0																										77
Bwaise	103	10301	2	25	25+(old)	Prim	Informal	Married/cohab	0																										78
Bwaise	103	10301	2	25	25+(old)	Prim	Informal	Married/cohab	0																										79
Bwaise	103	10301	2	25	25+(old)	Prim	Informal	Married/cohab	0																										80
Bwaise	103	10301	2	25	25+(old)	Prim	Informal	Married/cohab	0																										81
Bwaise	103	10301	2	25	25+(old)	Prim	Informal	Married/cohab	0																										82
Bwaise	103	10301	2	25	25+(old)	Prim	Informal	Married/cohab	0																										83
Bwaise	103	10301	2	25	25+(old)	Prim	Informal	Married/cohab	0																										84
Bwaise	103	10301	2	25	25+(old)	Prim	Informal	Married/cohab	0																										85
Bwaise	103	10301	2	25	25+(old)	Prim	Informal	Married/cohab	0																										86
Bwaise	103	10301	2	25	25+(old)	Prim	Informal	Married/cohab	0																										87
Bwaise	103	10301	2	25	25+(old)	Prim	Informal	Married/cohab	0																										88
Bwaise	103	10301	2	25	25+(old)	Prim	Informal	Married/cohab	0																										89
Bwaise	103	10301	2	25	25+(old)	Prim	Informal	Married/cohab	0																										90
Bwaise	103	10302	2	20	18-24(young)	None/pre-pri	Unemployed	Married/cohab	0																										1
Bwaise	103	10302	2	20	18-24(young)	None/pre-pri	Unemployed	Married/cohab	0																										2
Bwaise	103	10302	2	20	18-24(young)	None/pre-pri	Unemployed	Married/cohab	0																										3
Bwaise	103	10302	2	20	18-24(young)	None/pre-pri	Unemployed	Married/cohab	0																										4
Bwaise	103	10302	2	20	18-24(young)	None/pre-pri	Unemployed	Married/cohab	0																										5
Bwaise	103	10302	2	20	18-24(young)	None/pre-pri	Unemployed	Married/cohab	0																										6
Bwaise	103	10302	2	20	18-24(young)	None/pre-pri	Unemployed	Married/cohab	1																		0								7
Bwaise	103	10302	2	20	18-24(young)	None/pre-pri	Unemployed	Married/cohab	1																		0								8
Bwaise	103	10302	2	20	18-24(young)	None/pre-pri	Unemployed	Married/cohab	0																										9
Bwaise	103	10302	2	20	18-24(young)	None/pre-pri	Unemployed	Married/cohab	1																		0								10
Bwaise	103	10302	2	20	18-24(young)	None/pre-pri	Unemployed	Married/cohab	1																		0								11
Bwaise	103	10302	2	20	18-24(young)	None/pre-pri	Unemployed	Married/cohab	1																		0								12
Bwaise	103	10302	2	20	18-24(young)	None/pre-pri	Unemployed	Married/cohab	1																		0								13
Bwaise	103	10302	2	20	18-24(young)	None/pre-pri	Unemployed	Married/cohab	0																										14
Bwaise	103	10302	2	20	18-24(young)	None/pre-pri	Unemployed	Married/cohab	0																										15
Bwaise	103	10302	2	20	18-24(young)	None/pre-pri	Unemployed	Married/cohab	0																										16
Bwaise	103	10302	2	20	18-24(young)	None/pre-pri	Unemployed	Married/cohab	0																										17
Bwaise	103	10302	2	20	18-24(young)	None/pre-pri	Unemployed	Married/cohab	0																										18
Bwaise	103	10302	2	20	18-24(young)	None/pre-pri	Unemployed	Married/cohab	0																										19
Bwaise	103	10302	2	20	18-24(young)	None/pre-pri	Unemployed	Married/cohab	0																										20
Bwaise	103	10302	2	20	18-24(young)	None/pre-pri	Unemployed	Married/cohab	0																										21
Bwaise	103	10302	2	20	18-24(young)	None/pre-pri	Unemployed	Married/cohab	0																										22
Bwaise	103	10302	2	20	18-24(young)	None/pre-pri	Unemployed	Married/cohab	0																										23
Bwaise	103	10302	2	20	18-24(young)	None/pre-pri	Unemployed	Married/cohab	0																										24
Bwaise	103	10302	2	20	18-24(young)	None/pre-pri	Unemployed	Married/cohab	0																										25
Bwaise	103	10302	2	20	18-24(young)	None/pre-pri	Unemployed	Married/cohab	0																										26
Bwaise	103	10302	2	20	18-24(young)	None/pre-pri	Unemployed	Married/cohab	0																										27
Bwaise	103	10302	2	20	18-24(young)	None/pre-pri	Unemployed	Married/cohab	0																										28
Bwaise	103	10302	2	20	18-24(young)	None/pre-pri	Unemployed	Married/cohab	0																										29
Bwaise	103	10302	2	20	18-24(young)	None/pre-pri	Unemployed	Married/cohab	0																										30
Bwaise	103	10302	2	20	18-24(young)	None/pre-pri	Unemployed	Married/cohab	0																										31
Bwaise	103	10302	2	20	18-24(young)	None/pre-pri	Unemployed	Married/cohab	0																										32
Bwaise	103	10302	2	20	18-24(young)	None/pre-pri	Unemployed	Married/cohab	0																										33
Bwaise	103	10302	2	20	18-24(young)	None/pre-pri	Unemployed	Married/cohab	0																										34
Bwaise	103	10302	2	20	18-24(young)	None/pre-pri	Unemployed	Married/cohab	0																										35
Bwaise	103	10302	2	20	18-24(young)	None/pre-pri	Unemployed	Married/cohab	0																										36
Bwaise	103	10302	2	20	18-24(young)	None/pre-pri	Unemployed	Married/cohab	0																										37
Bwaise	103	10302	2	20	18-24(young)	None/pre-pri	Unemployed	Married/cohab	0																										38
Bwaise	103	10302	2	20	18-24(young)	None/pre-pri	Unemployed	Married/cohab	0																										39
Bwaise	103	10302	2	20	18-24(young)	None/pre-pri	Unemployed	Married/cohab	0																										40
Bwaise	103	10302	2	20	18-24(young)	None/pre-pri	Unemployed	Married/cohab	0																										41
Bwaise	103	10302	2	20	18-24(young)	None/pre-pri	Unemployed	Married/cohab	0																										42
Bwaise	103	10302	2	20	18-24(young)	None/pre-pri	Unemployed	Married/cohab	0																										43
Bwaise	103	10302	2	20	18-24(young)	None/pre-pri	Unemployed	Married/cohab	0																										44
Bwaise	103	10302	2	20	18-24(young)	None/pre-pri	Unemployed	Married/cohab	0																										45
Bwaise	103	10302	2	20	18-24(young)	None/pre-pri	Unemployed	Married/cohab	0																										46
Bwaise	103	10302	2	20	18-24(young)	None/pre-pri	Unemployed	Married/cohab	0																										47
Bwaise	103	10302	2	20	18-24(young)	None/pre-pri	Unemployed	Married/cohab	0																										48
Bwaise	103	10302	2	20	18-24(young)	None/pre-pri	Unemployed	Married/cohab	0																										49
Bwaise	103	10302	2	20	18-24(young)	None/pre-pri	Unemployed	Married/cohab	0																										50
Bwaise	103	10302	2	20	18-24(young)	None/pre-pri	Unemployed	Married/cohab	0																										51
Bwaise	103	10302	2	20	18-24(young)	None/pre-pri	Unemployed	Married/cohab	0																										52
Bwaise	103	10302	2	20	18-24(young)	None/pre-pri	Unemployed	Married/cohab	0																										53
Bwaise	103	10302	2	20	18-24(young)	None/pre-pri	Unemployed	Married/cohab	0																										54
Bwaise	103	10302	2	20	18-24(young)	None/pre-pri	Unemployed	Married/cohab	0																										55
Bwaise	103	10302	2	20	18-24(young)	None/pre-pri	Unemployed	Married/cohab	0																										56
Bwaise	103	10302	2	20	18-24(young)	None/pre-pri	Unemployed	Married/cohab	0																										57
Bwaise	103	10302	2	20	18-24(young)	None/pre-pri	Unemployed	Married/cohab	0																										58
Bwaise	103	10302	2	20	18-24(young)	None/pre-pri	Unemployed	Married/cohab	0																										59
Bwaise	103	10302	2	20	18-24(young)	None/pre-pri	Unemployed	Married/cohab	0																										60
Bwaise	103	10302	2	20	18-24(young)	None/pre-pri	Unemployed	Married/cohab	0																										61
Bwaise	103	10302	2	20	18-24(young)	None/pre-pri	Unemployed	Married/cohab	0																										62
Bwaise	103	10302	2	20	18-24(young)	None/pre-pri	Unemployed	Married/cohab	0																										63
Bwaise	103	10302	2	20	18-24(young)	None/pre-pri	Unemployed	Married/cohab	0																										64
Bwaise	103	10302	2	20	18-24(young)	None/pre-pri	Unemployed	Married/cohab	0																										65
Bwaise	103	10302	2	20	18-24(young)	None/pre-pri	Unemployed	Married/cohab	0																										66
Bwaise	103	10302	2	20	18-24(young)	None/pre-pri	Unemployed	Married/cohab	0																										67
Bwaise	103	10302	2	20	18-24(young)	None/pre-pri	Unemployed	Married/cohab	0																										68
Bwaise	103	10302	2	20	18-24(young)	None/pre-pri	Unemployed	Married/cohab	0																										69
Bwaise	103	10302	2	20	18-24(young)	None/pre-pri	Unemployed	Married/cohab	0																										70
Bwaise	103	10302	2	20	18-24(young)	None/pre-pri	Unemployed	Married/cohab	0																										71
Bwaise	103	10302	2	20	18-24(young)	None/pre-pri	Unemployed	Married/cohab	0																										72
Bwaise	103	10302	2	20	18-24(young)	None/pre-pri	Unemployed	Married/cohab	0																										73
Bwaise	103	10302	2	20	18-24(young)	None/pre-pri	Unemployed	Married/cohab	0																										74
Bwaise	103	10302	2	20	18-24(young)	None/pre-pri	Unemployed	Married/cohab	0																										75
Bwaise	103	10302	2	20	18-24(young)	None/pre-pri	Unemployed	Married/cohab	0																										76
Bwaise	103	10302	2	20	18-24(young)	None/pre-pri	Unemployed	Married/cohab	0																										77
Bwaise	103	10302	2	20	18-24(young)	None/pre-pri	Unemployed	Married/cohab	0																										78
Bwaise	103	10302	2	20	18-24(young)	None/pre-pri	Unemployed	Married/cohab	0																										79
Bwaise	103	10302	2	20	18-24(young)	None/pre-pri	Unemployed	Married/cohab	0																										80
Bwaise	103	10302	2	20	18-24(young)	None/pre-pri	Unemployed	Married/cohab	0																										81
Bwaise	103	10302	2	20	18-24(young)	None/pre-pri	Unemployed	Married/cohab	0																										82
Bwaise	103	10302	2	20	18-24(young)	None/pre-pri	Unemployed	Married/cohab	0																										83
Bwaise	103	10302	2	20	18-24(young)	None/pre-pri	Unemployed	Married/cohab	0																										84
Bwaise	103	10302	2	20	18-24(young)	None/pre-pri	Unemployed	Married/cohab	0																										85
Bwaise	103	10302	2	20	18-24(young)	None/pre-pri	Unemployed	Married/cohab	0																										86
Bwaise	103	10302	2	20	18-24(young)	None/pre-pri	Unemployed	Married/cohab	0																										87
Bwaise	103	10302	2	20	18-24(young)	None/pre-pri	Unemployed	Married/cohab	0																										88
Bwaise	103	10302	2	20	18-24(young)	None/pre-pri	Unemployed	Married/cohab	0																										89
Bwaise	103	10302	2	20	18-24(young)	None/pre-pri	Unemployed	Married/cohab	0																										90
Bwaise	103	10303	2	1	<12(child)			minor/student	1																		0								1
Bwaise	103	10303	2	1	<12(child)			minor/student	0																										2
Bwaise	103	10303	2	1	<12(child)			minor/student	0																										3
Bwaise	103	10303	2	1	<12(child)			minor/student	0																										4
Bwaise	103	10303	2	1	<12(child)			minor/student	0																										5
Bwaise	103	10303	2	1	<12(child)			minor/student	0																										6
Bwaise	103	10303	2	1	<12(child)			minor/student	1																		0								7
Bwaise	103	10303	2	1	<12(child)			minor/student	1																		0								8
Bwaise	103	10303	2	1	<12(child)			minor/student	0																										9
Bwaise	103	10303	2	1	<12(child)			minor/student	1																		0								10
Bwaise	103	10303	2	1	<12(child)			minor/student	1																		0								11
Bwaise	103	10303	2	1	<12(child)			minor/student	1																		0								12
Bwaise	103	10303	2	1	<12(child)			minor/student	1																		0								13
Bwaise	103	10303	2	1	<12(child)			minor/student	0																										14
Bwaise	103	10303	2	1	<12(child)			minor/student	0																										15
Bwaise	103	10303	2	1	<12(child)			minor/student	0																										16
Bwaise	103	10303	2	1	<12(child)			minor/student	0																										17
Bwaise	103	10303	2	1	<12(child)			minor/student	0																										18
Bwaise	103	10303	2	1	<12(child)			minor/student	0																										19
Bwaise	103	10303	2	1	<12(child)			minor/student	0																										20
Bwaise	103	10303	2	1	<12(child)			minor/student	0																										21
Bwaise	103	10303	2	1	<12(child)			minor/student	0																										22
Bwaise	103	10303	2	1	<12(child)			minor/student	0																										23
Bwaise	103	10303	2	1	<12(child)			minor/student	0																										24
Bwaise	103	10303	2	1	<12(child)			minor/student	0																										25
Bwaise	103	10303	2	1	<12(child)			minor/student	0																										26
Bwaise	103	10303	2	1	<12(child)			minor/student	0																										27
Bwaise	103	10303	2	1	<12(child)			minor/student	0																										28
Bwaise	103	10303	2	1	<12(child)			minor/student	0																										29
Bwaise	103	10303	2	1	<12(child)			minor/student	0																										30
Bwaise	103	10303	2	1	<12(child)			minor/student	0																										31
Bwaise	103	10303	2	1	<12(child)			minor/student	0																										32
Bwaise	103	10303	2	1	<12(child)			minor/student	0																										33
Bwaise	103	10303	2	1	<12(child)			minor/student	0																										34
Bwaise	103	10303	2	1	<12(child)			minor/student	0																										35
Bwaise	103	10303	2	1	<12(child)			minor/student	0																										36
Bwaise	103	10303	2	1	<12(child)			minor/student	0																										37
Bwaise	103	10303	2	1	<12(child)			minor/student	0																										38
Bwaise	103	10303	2	1	<12(child)			minor/student	0																										39
Bwaise	103	10303	2	1	<12(child)			minor/student	0																										40
Bwaise	103	10303	2	1	<12(child)			minor/student	0																										41
Bwaise	103	10303	2	1	<12(child)			minor/student	0																										42
Bwaise	103	10303	2	1	<12(child)			minor/student	0																										43
Bwaise	103	10303	2	1	<12(child)			minor/student	0																										44
Bwaise	103	10303	2	1	<12(child)			minor/student	0																										45
Bwaise	103	10303	2	1	<12(child)			minor/student	0																										46
Bwaise	103	10303	2	1	<12(child)			minor/student	0																										47
Bwaise	103	10303	2	1	<12(child)			minor/student	0																										48
Bwaise	103	10303	2	1	<12(child)			minor/student	0																										49
Bwaise	103	10303	2	1	<12(child)			minor/student	0																										50
Bwaise	103	10303	2	1	<12(child)			minor/student	0																										51
Bwaise	103	10303	2	1	<12(child)			minor/student	0																										52
Bwaise	103	10303	2	1	<12(child)			minor/student	0																										53
Bwaise	103	10303	2	1	<12(child)			minor/student	0																										54
Bwaise	103	10303	2	1	<12(child)			minor/student	0																										55
Bwaise	103	10303	2	1	<12(child)			minor/student	0																										56
Bwaise	103	10303	2	1	<12(child)			minor/student	0																										57
Bwaise	103	10303	2	1	<12(child)			minor/student	0																										58
Bwaise	103	10303	2	1	<12(child)			minor/student	0																										59
Bwaise	103	10303	2	1	<12(child)			minor/student	0																										60
Bwaise	103	10303	2	1	<12(child)			minor/student	0																										61
Bwaise	103	10303	2	1	<12(child)			minor/student	0																										62
Bwaise	103	10303	2	1	<12(child)			minor/student	0																										63
Bwaise	103	10303	2	1	<12(child)			minor/student	0																										64
Bwaise	103	10303	2	1	<12(child)			minor/student	0																										65
Bwaise	103	10303	2	1	<12(child)			minor/student	0																										66
Bwaise	103	10303	2	1	<12(child)			minor/student	0																										67
Bwaise	103	10303	2	1	<12(child)			minor/student	0																										68
Bwaise	103	10303	2	1	<12(child)			minor/student	0																										69
Bwaise	103	10303	2	1	<12(child)			minor/student	0																										70
Bwaise	103	10303	2	1	<12(child)			minor/student	0																										71
Bwaise	103	10303	2	1	<12(child)			minor/student	0																										72
Bwaise	103	10303	2	1	<12(child)			minor/student	0																										73
Bwaise	103	10303	2	1	<12(child)			minor/student	0																										74
Bwaise	103	10303	2	1	<12(child)			minor/student	0																										75
Bwaise	103	10303	2	1	<12(child)			minor/student	0																										76
Bwaise	103	10303	2	1	<12(child)			minor/student	0																										77
Bwaise	103	10303	2	1	<12(child)			minor/student	0																										78
Bwaise	103	10303	2	1	<12(child)			minor/student	0																										79
Bwaise	103	10303	2	1	<12(child)			minor/student	0																										80
Bwaise	103	10303	2	1	<12(child)			minor/student	0																										81
Bwaise	103	10303	2	1	<12(child)			minor/student	0																										82
Bwaise	103	10303	2	1	<12(child)			minor/student	0																										83
Bwaise	103	10303	2	1	<12(child)			minor/student	0																										84
Bwaise	103	10303	2	1	<12(child)			minor/student	0																										85
Bwaise	103	10303	2	1	<12(child)			minor/student	0																										86
Bwaise	103	10303	2	1	<12(child)			minor/student	0																										87
Bwaise	103	10303	2	1	<12(child)			minor/student	0																										88
Bwaise	103	10303	2	1	<12(child)			minor/student	0																										89
Bwaise	103	10303	2	1	<12(child)			minor/student	0																										90
Bwaise	104	10401	1	23	18-24(young)	Prim	Informal	Married/cohab	1																		1								1
Bwaise	104	10401	1	23	18-24(young)	Prim	Informal	Married/cohab	1																		1	0	0	0	0	0	0	0	2
Bwaise	104	10401	1	23	18-24(young)	Prim	Informal	Married/cohab	1																		1	1	0	0	0	0	0	0	3
Bwaise	104	10401	1	23	18-24(young)	Prim	Informal	Married/cohab	1																		1	1	0	0	0	0	1	0	4
Bwaise	104	10401	1	23	18-24(young)	Prim	Informal	Married/cohab	1																		1	0	0	0	0	0	0	0	5
Bwaise	104	10401	1	23	18-24(young)	Prim	Informal	Married/cohab	1																		1	0	0	0	1	0	0	0	6
Bwaise	104	10401	1	23	18-24(young)	Prim	Informal	Married/cohab	0																										7
Bwaise	104	10401	1	23	18-24(young)	Prim	Informal	Married/cohab	1																		1	1	0	0	0	0	0	0	8
Bwaise	104	10401	1	23	18-24(young)	Prim	Informal	Married/cohab	1																		1	0	0	0	0	0	0	0	9
Bwaise	104	10401	1	23	18-24(young)	Prim	Informal	Married/cohab	1																		1	0	0	0	0	0	1	0	10
Bwaise	104	10401	1	23	18-24(young)	Prim	Informal	Married/cohab	1																		1	0	0	0	0	0	0	0	11
Bwaise	104	10401	1	23	18-24(young)	Prim	Informal	Married/cohab	1																		1	1	0	0	1	0	0	0	12
Bwaise	104	10401	1	23	18-24(young)	Prim	Informal	Married/cohab	1																		1	0	0	0	1	0	0	0	13
Bwaise	104	10401	1	23	18-24(young)	Prim	Informal	Married/cohab	1																		1	0	0	0	0	0	0	0	14
Bwaise	104	10401	1	23	18-24(young)	Prim	Informal	Married/cohab	1																		1	0	0	0	0	0	0	0	15
Bwaise	104	10401	1	23	18-24(young)	Prim	Informal	Married/cohab	1																		1	0	0	0	0	0	0	0	16
Bwaise	104	10401	1	23	18-24(young)	Prim	Informal	Married/cohab	1																		1	0	0	0	0	0	0	0	17
Bwaise	104	10401	1	23	18-24(young)	Prim	Informal	Married/cohab	1																		1	1	0	0	0	0	0	0	18
Bwaise	104	10401	1	23	18-24(young)	Prim	Informal	Married/cohab	1																		1	1	0	0	0	0	0	0	19
Bwaise	104	10401	1	23	18-24(young)	Prim	Informal	Married/cohab	0																										20
Bwaise	104	10401	1	23	18-24(young)	Prim	Informal	Married/cohab	1																		1								21
Bwaise	104	10401	1	23	18-24(young)	Prim	Informal	Married/cohab	1																		1								22
Bwaise	104	10401	1	23	18-24(young)	Prim	Informal	Married/cohab	1																		1								23
Bwaise	104	10401	1	23	18-24(young)	Prim	Informal	Married/cohab	1																		1	1	0	0	0	0	0	0	24
Bwaise	104	10401	1	23	18-24(young)	Prim	Informal	Married/cohab	1																		1	1	0	0	1	0	0	0	25
Bwaise	104	10401	1	23	18-24(young)	Prim	Informal	Married/cohab	1																		1	1	0	0	1	0	0	0	26
Bwaise	104	10401	1	23	18-24(young)	Prim	Informal	Married/cohab	1																		1	1	0	0	0	0	0	0	27
Bwaise	104	10401	1	23	18-24(young)	Prim	Informal	Married/cohab	0																										28
Bwaise	104	10401	1	23	18-24(young)	Prim	Informal	Married/cohab	0																										29
Bwaise	104	10401	1	23	18-24(young)	Prim	Informal	Married/cohab	0																										30
Bwaise	104	10401	1	23	18-24(young)	Prim	Informal	Married/cohab	0																										31
Bwaise	104	10401	1	23	18-24(young)	Prim	Informal	Married/cohab	0																										32
Bwaise	104	10401	1	23	18-24(young)	Prim	Informal	Married/cohab	0																										33
Bwaise	104	10401	1	23	18-24(young)	Prim	Informal	Married/cohab	0																										34
Bwaise	104	10401	1	23	18-24(young)	Prim	Informal	Married/cohab	0																										35
Bwaise	104	10401	1	23	18-24(young)	Prim	Informal	Married/cohab	0																										36
Bwaise	104	10401	1	23	18-24(young)	Prim	Informal	Married/cohab	1																		1	0	0	0	0	1	0	0	37
Bwaise	104	10401	1	23	18-24(young)	Prim	Informal	Married/cohab	1																		1	0	0	0	0	1	0	0	38
Bwaise	104	10401	1	23	18-24(young)	Prim	Informal	Married/cohab	0																										39
Bwaise	104	10401	1	23	18-24(young)	Prim	Informal	Married/cohab	1																		1	0	0	0	0	1	0	0	40
Bwaise	104	10401	1	23	18-24(young)	Prim	Informal	Married/cohab	1																		1	0	0	0	0	1	0	0	41
Bwaise	104	10401	1	23	18-24(young)	Prim	Informal	Married/cohab	1																		1	0	0	0	0	1	0	0	42
Bwaise	104	10401	1	23	18-24(young)	Prim	Informal	Married/cohab	1																		1	0	0	0	0	1	0	0	43
Bwaise	104	10401	1	23	18-24(young)	Prim	Informal	Married/cohab	1																		1	0	0	0	0	1	0	0	44
Bwaise	104	10401	1	23	18-24(young)	Prim	Informal	Married/cohab	0																										45
Bwaise	104	10401	1	23	18-24(young)	Prim	Informal	Married/cohab	1																		1	0	0	0	0	1	0	0	46
Bwaise	104	10401	1	23	18-24(young)	Prim	Informal	Married/cohab	1																		1	0	0	0	0	1	0	0	47
Bwaise	104	10401	1	23	18-24(young)	Prim	Informal	Married/cohab	1																		1	0	0	0	0	1	0	0	48
Bwaise	104	10401	1	23	18-24(young)	Prim	Informal	Married/cohab	1																		1	0	0	0	0	1	0	0	49
Bwaise	104	10401	1	23	18-24(young)	Prim	Informal	Married/cohab	1																		1	0	0	0	0	1	0	0	50
Bwaise	104	10401	1	23	18-24(young)	Prim	Informal	Married/cohab	1																		1	0	0	0	0	1	0	0	51
Bwaise	104	10401	1	23	18-24(young)	Prim	Informal	Married/cohab	1																		1	1	0	0	0	0	0	0	52
Bwaise	104	10401	1	23	18-24(young)	Prim	Informal	Married/cohab	1																		1	0	0	0	0	1	0	0	53
Bwaise	104	10401	1	23	18-24(young)	Prim	Informal	Married/cohab	1																		1	0	0	0	0	1	0	0	54
Bwaise	104	10401	1	23	18-24(young)	Prim	Informal	Married/cohab	1																		1	0	0	0	1	1	0	0	55
Bwaise	104	10401	1	23	18-24(young)	Prim	Informal	Married/cohab	1																		1	0	0	0	0	1	0	0	56
Bwaise	104	10401	1	23	18-24(young)	Prim	Informal	Married/cohab	1																		1	0	0	0	0	1	0	0	57
Bwaise	104	10401	1	23	18-24(young)	Prim	Informal	Married/cohab	1																		1	0	0	0	1	1	0	0	58
Bwaise	104	10401	1	23	18-24(young)	Prim	Informal	Married/cohab	1																		1	0	0	0	0	1	0	0	59
Bwaise	104	10401	1	23	18-24(young)	Prim	Informal	Married/cohab	1																		1	0	0	0	0	1	0	0	60
Bwaise	104	10401	1	23	18-24(young)	Prim	Informal	Married/cohab	1																		1	0	0	0	0	1	0	0	61
Bwaise	104	10401	1	23	18-24(young)	Prim	Informal	Married/cohab	1																		1	0	0	0	0	1	0	0	62
Bwaise	104	10401	1	23	18-24(young)	Prim	Informal	Married/cohab	0																										63
Bwaise	104	10401	1	23	18-24(young)	Prim	Informal	Married/cohab	1																		1	0	0	0	0	1	0	0	64
Bwaise	104	10401	1	23	18-24(young)	Prim	Informal	Married/cohab	1																		1	0	0	0	0	1	0	0	65
Bwaise	104	10401	1	23	18-24(young)	Prim	Informal	Married/cohab	1																		1	0	0	0	0	1	0	0	66
Bwaise	104	10401	1	23	18-24(young)	Prim	Informal	Married/cohab	1																		1	0	0	0	0	1	0	0	67
Bwaise	104	10401	1	23	18-24(young)	Prim	Informal	Married/cohab	1																		1	0	0	0	0	1	0	0	68
Bwaise	104	10401	1	23	18-24(young)	Prim	Informal	Married/cohab	1																		1	0	0	0	0	1	0	0	69
Bwaise	104	10401	1	23	18-24(young)	Prim	Informal	Married/cohab	1																		1	0	0	0	0	1	0	0	70
Bwaise	104	10401	1	23	18-24(young)	Prim	Informal	Married/cohab	1																		1	1	0	0	0	1	0	0	71
Bwaise	104	10401	1	23	18-24(young)	Prim	Informal	Married/cohab	1																		1	0	0	0	0	1	0	0	72
Bwaise	104	10401	1	23	18-24(young)	Prim	Informal	Married/cohab	1																		1	0	0	0	0	1	0	0	73
Bwaise	104	10401	1	23	18-24(young)	Prim	Informal	Married/cohab	1																		1	0	0	0	0	1	0	0	74
Bwaise	104	10401	1	23	18-24(young)	Prim	Informal	Married/cohab	1																		1	0	0	0	0	1	0	0	75
Bwaise	104	10401	1	23	18-24(young)	Prim	Informal	Married/cohab	1																		1	0	0	0	0	1	0	0	76
Bwaise	104	10401	1	23	18-24(young)	Prim	Informal	Married/cohab	1																		1	0	0	0	0	1	0	0	77
Bwaise	104	10401	1	23	18-24(young)	Prim	Informal	Married/cohab	1																		1	0	0	0	0	1	0	0	78
Bwaise	104	10401	1	23	18-24(young)	Prim	Informal	Married/cohab	1																		1	0	0	0	0	1	0	0	79
Bwaise	104	10401	1	23	18-24(young)	Prim	Informal	Married/cohab	1																		1	1	0	0	1	0	0	0	80
Bwaise	104	10401	1	23	18-24(young)	Prim	Informal	Married/cohab	1																		1	0	0	0	0	1	0	0	81
Bwaise	104	10401	1	23	18-24(young)	Prim	Informal	Married/cohab	1																		1	0	0	0	0	1	0	0	82
Bwaise	104	10401	1	23	18-24(young)	Prim	Informal	Married/cohab	1																		1	0	0	0	0	1	0	0	83
Bwaise	104	10401	1	23	18-24(young)	Prim	Informal	Married/cohab	1																		1	0	0	0	0	0	0	0	84
Bwaise	104	10401	1	23	18-24(young)	Prim	Informal	Married/cohab	1																		1	0	0	0	0	1	0	0	85
Bwaise	104	10401	1	23	18-24(young)	Prim	Informal	Married/cohab	1																		1	0	0	0	0	1	0	0	86
Bwaise	104	10401	1	23	18-24(young)	Prim	Informal	Married/cohab	1																		1	0	0	0	0	1	0	0	87
Bwaise	104	10401	1	23	18-24(young)	Prim	Informal	Married/cohab	1																		1	0	0	0	0	1	0	0	88
Bwaise	104	10401	1	23	18-24(young)	Prim	Informal	Married/cohab	1																		1	0	0	0	0	1	0	0	89
Bwaise	104	10401	1	23	18-24(young)	Prim	Informal	Married/cohab	1																		0								90
Bwaise	104	10402	2	20	18-24(young)	Prim	Unemployed	Married/cohab	1																		1								1
Bwaise	104	10402	2	20	18-24(young)	Prim	Unemployed	Married/cohab	1																		1	0	0	0	0	0	1	0	2
Bwaise	104	10402	2	20	18-24(young)	Prim	Unemployed	Married/cohab	1																		1								3
Bwaise	104	10402	2	20	18-24(young)	Prim	Unemployed	Married/cohab	1																		1								4
Bwaise	104	10402	2	20	18-24(young)	Prim	Unemployed	Married/cohab	1																		1								5
Bwaise	104	10402	2	20	18-24(young)	Prim	Unemployed	Married/cohab	1																		1								6
Bwaise	104	10402	2	20	18-24(young)	Prim	Unemployed	Married/cohab	0																										7
Bwaise	104	10402	2	20	18-24(young)	Prim	Unemployed	Married/cohab	1																		1								8
Bwaise	104	10402	2	20	18-24(young)	Prim	Unemployed	Married/cohab	1																		1								9
Bwaise	104	10402	2	20	18-24(young)	Prim	Unemployed	Married/cohab	1																		1								10
Bwaise	104	10402	2	20	18-24(young)	Prim	Unemployed	Married/cohab	1																		1								11
Bwaise	104	10402	2	20	18-24(young)	Prim	Unemployed	Married/cohab	1																		0								12
Bwaise	104	10402	2	20	18-24(young)	Prim	Unemployed	Married/cohab	1																		1								13
Bwaise	104	10402	2	20	18-24(young)	Prim	Unemployed	Married/cohab	1																		1								14
Bwaise	104	10402	2	20	18-24(young)	Prim	Unemployed	Married/cohab	1																		1								15
Bwaise	104	10402	2	20	18-24(young)	Prim	Unemployed	Married/cohab	1																		1								16
Bwaise	104	10402	2	20	18-24(young)	Prim	Unemployed	Married/cohab	1																		1								17
Bwaise	104	10402	2	20	18-24(young)	Prim	Unemployed	Married/cohab	1	0	0	0	0	0	1	0	0										1	1	0	0	0	0	0	0	18
Bwaise	104	10402	2	20	18-24(young)	Prim	Unemployed	Married/cohab	1																		1								19
Bwaise	104	10402	2	20	18-24(young)	Prim	Unemployed	Married/cohab	0																										20
Bwaise	104	10402	2	20	18-24(young)	Prim	Unemployed	Married/cohab	0																										21
Bwaise	104	10402	2	20	18-24(young)	Prim	Unemployed	Married/cohab	1																		1	1	0	0	0	0	0	0	22
Bwaise	104	10402	2	20	18-24(young)	Prim	Unemployed	Married/cohab	1																		1								23
Bwaise	104	10402	2	20	18-24(young)	Prim	Unemployed	Married/cohab	1																		1								24
Bwaise	104	10402	2	20	18-24(young)	Prim	Unemployed	Married/cohab	1																		1	0	0	0	0	0	0	0	25
Bwaise	104	10402	2	20	18-24(young)	Prim	Unemployed	Married/cohab	1																		1								26
Bwaise	104	10402	2	20	18-24(young)	Prim	Unemployed	Married/cohab	1																		1								27
Bwaise	104	10402	2	20	18-24(young)	Prim	Unemployed	Married/cohab	0																										28
Bwaise	104	10402	2	20	18-24(young)	Prim	Unemployed	Married/cohab	0																										29
Bwaise	104	10402	2	20	18-24(young)	Prim	Unemployed	Married/cohab	0																										30
Bwaise	104	10402	2	20	18-24(young)	Prim	Unemployed	Married/cohab	0																										31
Bwaise	104	10402	2	20	18-24(young)	Prim	Unemployed	Married/cohab	0																										32
Bwaise	104	10402	2	20	18-24(young)	Prim	Unemployed	Married/cohab	0																										33
Bwaise	104	10402	2	20	18-24(young)	Prim	Unemployed	Married/cohab	0																										34
Bwaise	104	10402	2	20	18-24(young)	Prim	Unemployed	Married/cohab	0																										35
Bwaise	104	10402	2	20	18-24(young)	Prim	Unemployed	Married/cohab	0																										36
Bwaise	104	10402	2	20	18-24(young)	Prim	Unemployed	Married/cohab	1																		1								37
Bwaise	104	10402	2	20	18-24(young)	Prim	Unemployed	Married/cohab	1																		1								38
Bwaise	104	10402	2	20	18-24(young)	Prim	Unemployed	Married/cohab	0																										39
Bwaise	104	10402	2	20	18-24(young)	Prim	Unemployed	Married/cohab	1																		1								40
Bwaise	104	10402	2	20	18-24(young)	Prim	Unemployed	Married/cohab	1																		1								41
Bwaise	104	10402	2	20	18-24(young)	Prim	Unemployed	Married/cohab	1																		1								42
Bwaise	104	10402	2	20	18-24(young)	Prim	Unemployed	Married/cohab	1																		1								43
Bwaise	104	10402	2	20	18-24(young)	Prim	Unemployed	Married/cohab	1																		1								44
Bwaise	104	10402	2	20	18-24(young)	Prim	Unemployed	Married/cohab	0																										45
Bwaise	104	10402	2	20	18-24(young)	Prim	Unemployed	Married/cohab	1																		1								46
Bwaise	104	10402	2	20	18-24(young)	Prim	Unemployed	Married/cohab	1																		1								47
Bwaise	104	10402	2	20	18-24(young)	Prim	Unemployed	Married/cohab	1																		1								48
Bwaise	104	10402	2	20	18-24(young)	Prim	Unemployed	Married/cohab	1																		1								49
Bwaise	104	10402	2	20	18-24(young)	Prim	Unemployed	Married/cohab	1																		1								50
Bwaise	104	10402	2	20	18-24(young)	Prim	Unemployed	Married/cohab	1																		1								51
Bwaise	104	10402	2	20	18-24(young)	Prim	Unemployed	Married/cohab	1																		1								52
Bwaise	104	10402	2	20	18-24(young)	Prim	Unemployed	Married/cohab	1																		1								53
Bwaise	104	10402	2	20	18-24(young)	Prim	Unemployed	Married/cohab	1																		1								54
Bwaise	104	10402	2	20	18-24(young)	Prim	Unemployed	Married/cohab	1																		1								55
Bwaise	104	10402	2	20	18-24(young)	Prim	Unemployed	Married/cohab	1																		1								56
Bwaise	104	10402	2	20	18-24(young)	Prim	Unemployed	Married/cohab	1																		1								57
Bwaise	104	10402	2	20	18-24(young)	Prim	Unemployed	Married/cohab	1																		1	0	0	0	0	0	1	0	58
Bwaise	104	10402	2	20	18-24(young)	Prim	Unemployed	Married/cohab	1																		1								59
Bwaise	104	10402	2	20	18-24(young)	Prim	Unemployed	Married/cohab	1																		1								60
Bwaise	104	10402	2	20	18-24(young)	Prim	Unemployed	Married/cohab	1																		1								61
Bwaise	104	10402	2	20	18-24(young)	Prim	Unemployed	Married/cohab	1																		1								62
Bwaise	104	10402	2	20	18-24(young)	Prim	Unemployed	Married/cohab	0																										63
Bwaise	104	10402	2	20	18-24(young)	Prim	Unemployed	Married/cohab	1																		1								64
Bwaise	104	10402	2	20	18-24(young)	Prim	Unemployed	Married/cohab	1																		1								65
Bwaise	104	10402	2	20	18-24(young)	Prim	Unemployed	Married/cohab	1																		1								66
Bwaise	104	10402	2	20	18-24(young)	Prim	Unemployed	Married/cohab	1																		1								67
Bwaise	104	10402	2	20	18-24(young)	Prim	Unemployed	Married/cohab	1																		1								68
Bwaise	104	10402	2	20	18-24(young)	Prim	Unemployed	Married/cohab	1																		1								69
Bwaise	104	10402	2	20	18-24(young)	Prim	Unemployed	Married/cohab	1																		0								70
Bwaise	104	10402	2	20	18-24(young)	Prim	Unemployed	Married/cohab	1																		1								71
Bwaise	104	10402	2	20	18-24(young)	Prim	Unemployed	Married/cohab	1																		1								72
Bwaise	104	10402	2	20	18-24(young)	Prim	Unemployed	Married/cohab	1																		0								73
Bwaise	104	10402	2	20	18-24(young)	Prim	Unemployed	Married/cohab	1																		1								74
Bwaise	104	10402	2	20	18-24(young)	Prim	Unemployed	Married/cohab	1																		1								75
Bwaise	104	10402	2	20	18-24(young)	Prim	Unemployed	Married/cohab	1																		0								76
Bwaise	104	10402	2	20	18-24(young)	Prim	Unemployed	Married/cohab	1																		1								77
Bwaise	104	10402	2	20	18-24(young)	Prim	Unemployed	Married/cohab	1	1	0	0	0	0	1	0	1	1	0	0	0	1	0	1	0	0	0								78
Bwaise	104	10402	2	20	18-24(young)	Prim	Unemployed	Married/cohab	1																		0								79
Bwaise	104	10402	2	20	18-24(young)	Prim	Unemployed	Married/cohab	1	0	0	0	0	0	1	0	1	1	0	0	0	0	0	1	0	0	1	1	0	0	0	0	0	0	80
Bwaise	104	10402	2	20	18-24(young)	Prim	Unemployed	Married/cohab	1	0	0	0	0	0	1	0	0										1								81
Bwaise	104	10402	2	20	18-24(young)	Prim	Unemployed	Married/cohab	1																		0								82
Bwaise	104	10402	2	20	18-24(young)	Prim	Unemployed	Married/cohab	1																		1								83
Bwaise	104	10402	2	20	18-24(young)	Prim	Unemployed	Married/cohab	1																		1								84
Bwaise	104	10402	2	20	18-24(young)	Prim	Unemployed	Married/cohab	1																		0								85
Bwaise	104	10402	2	20	18-24(young)	Prim	Unemployed	Married/cohab	1																		0								86
Bwaise	104	10402	2	20	18-24(young)	Prim	Unemployed	Married/cohab	1																		0								87
Bwaise	104	10402	2	20	18-24(young)	Prim	Unemployed	Married/cohab	1																		1								88
Bwaise	104	10402	2	20	18-24(young)	Prim	Unemployed	Married/cohab	1																		1	0	0	0	0	0	0	0	89
Bwaise	104	10402	2	20	18-24(young)	Prim	Unemployed	Married/cohab	1																		1								90
Bwaise	105	10501	2	40	25+(old)	Prim	Informal	Single/nevermarried	1																		0								1
Bwaise	105	10501	2	40	25+(old)	Prim	Informal	Single/nevermarried	1																		1	0	0	0	0	0	0	0	2
Bwaise	105	10501	2	40	25+(old)	Prim	Informal	Single/nevermarried	1																		1	0	0	0	0	0	0	0	3
Bwaise	105	10501	2	40	25+(old)	Prim	Informal	Single/nevermarried	0																										4
Bwaise	105	10501	2	40	25+(old)	Prim	Informal	Single/nevermarried	0																										5
Bwaise	105	10501	2	40	25+(old)	Prim	Informal	Single/nevermarried	1																		0								6
Bwaise	105	10501	2	40	25+(old)	Prim	Informal	Single/nevermarried	0																										7
Bwaise	105	10501	2	40	25+(old)	Prim	Informal	Single/nevermarried	1																		0								8
Bwaise	105	10501	2	40	25+(old)	Prim	Informal	Single/nevermarried	0																										9
Bwaise	105	10501	2	40	25+(old)	Prim	Informal	Single/nevermarried	1																		0								10
Bwaise	105	10501	2	40	25+(old)	Prim	Informal	Single/nevermarried	1																		0								11
Bwaise	105	10501	2	40	25+(old)	Prim	Informal	Single/nevermarried	1																		1								12
Bwaise	105	10501	2	40	25+(old)	Prim	Informal	Single/nevermarried	0																										13
Bwaise	105	10501	2	40	25+(old)	Prim	Informal	Single/nevermarried	1																		0								14
Bwaise	105	10501	2	40	25+(old)	Prim	Informal	Single/nevermarried	0																										15
Bwaise	105	10501	2	40	25+(old)	Prim	Informal	Single/nevermarried	1																		0								16
Bwaise	105	10501	2	40	25+(old)	Prim	Informal	Single/nevermarried	1																		0								17
Bwaise	105	10501	2	40	25+(old)	Prim	Informal	Single/nevermarried	1																		0								18
Bwaise	105	10501	2	40	25+(old)	Prim	Informal	Single/nevermarried	1																		0								19
Bwaise	105	10501	2	40	25+(old)	Prim	Informal	Single/nevermarried	1																		0								20
Bwaise	105	10501	2	40	25+(old)	Prim	Informal	Single/nevermarried	1																		0								21
Bwaise	105	10501	2	40	25+(old)	Prim	Informal	Single/nevermarried	1																		0								22
Bwaise	105	10501	2	40	25+(old)	Prim	Informal	Single/nevermarried	1																		0								23
Bwaise	105	10501	2	40	25+(old)	Prim	Informal	Single/nevermarried	0																										24
Bwaise	105	10501	2	40	25+(old)	Prim	Informal	Single/nevermarried	1																		0								25
Bwaise	105	10501	2	40	25+(old)	Prim	Informal	Single/nevermarried	0																										26
Bwaise	105	10501	2	40	25+(old)	Prim	Informal	Single/nevermarried	0																										27
Bwaise	105	10501	2	40	25+(old)	Prim	Informal	Single/nevermarried	1																		0								28
Bwaise	105	10501	2	40	25+(old)	Prim	Informal	Single/nevermarried	1																		0								29
Bwaise	105	10501	2	40	25+(old)	Prim	Informal	Single/nevermarried	1																		0								30
Bwaise	105	10501	2	40	25+(old)	Prim	Informal	Single/nevermarried	1																		0								31
Bwaise	105	10501	2	40	25+(old)	Prim	Informal	Single/nevermarried	1																		0								32
Bwaise	105	10501	2	40	25+(old)	Prim	Informal	Single/nevermarried	1																		0								33
Bwaise	105	10501	2	40	25+(old)	Prim	Informal	Single/nevermarried	1																		0								34
Bwaise	105	10501	2	40	25+(old)	Prim	Informal	Single/nevermarried	1																		0								35
Bwaise	105	10501	2	40	25+(old)	Prim	Informal	Single/nevermarried	1																		0								36
Bwaise	105	10501	2	40	25+(old)	Prim	Informal	Single/nevermarried	1																		0								37
Bwaise	105	10501	2	40	25+(old)	Prim	Informal	Single/nevermarried	1																		0								38
Bwaise	105	10501	2	40	25+(old)	Prim	Informal	Single/nevermarried	0																										39
Bwaise	105	10501	2	40	25+(old)	Prim	Informal	Single/nevermarried	0																										40
Bwaise	105	10501	2	40	25+(old)	Prim	Informal	Single/nevermarried	1																		0								41
Bwaise	105	10501	2	40	25+(old)	Prim	Informal	Single/nevermarried	1																		1								42
Bwaise	105	10501	2	40	25+(old)	Prim	Informal	Single/nevermarried	1																		0								43
Bwaise	105	10501	2	40	25+(old)	Prim	Informal	Single/nevermarried	1																		0								44
Bwaise	105	10501	2	40	25+(old)	Prim	Informal	Single/nevermarried	0																										45
Bwaise	105	10501	2	40	25+(old)	Prim	Informal	Single/nevermarried	1																		0								46
Bwaise	105	10501	2	40	25+(old)	Prim	Informal	Single/nevermarried	1																		0								47
Bwaise	105	10501	2	40	25+(old)	Prim	Informal	Single/nevermarried	1																		0								48
Bwaise	105	10501	2	40	25+(old)	Prim	Informal	Single/nevermarried	1																		0								49
Bwaise	105	10501	2	40	25+(old)	Prim	Informal	Single/nevermarried	1																		0								50
Bwaise	105	10501	2	40	25+(old)	Prim	Informal	Single/nevermarried	1																		0								51
Bwaise	105	10501	2	40	25+(old)	Prim	Informal	Single/nevermarried	1																		0								52
Bwaise	105	10501	2	40	25+(old)	Prim	Informal	Single/nevermarried	1																		0								53
Bwaise	105	10501	2	40	25+(old)	Prim	Informal	Single/nevermarried	1																		0								54
Bwaise	105	10501	2	40	25+(old)	Prim	Informal	Single/nevermarried	1																		0								55
Bwaise	105	10501	2	40	25+(old)	Prim	Informal	Single/nevermarried	1																		0								56
Bwaise	105	10501	2	40	25+(old)	Prim	Informal	Single/nevermarried	1																		0								57
Bwaise	105	10501	2	40	25+(old)	Prim	Informal	Single/nevermarried	0																										58
Bwaise	105	10501	2	40	25+(old)	Prim	Informal	Single/nevermarried	1																		0								59
Bwaise	105	10501	2	40	25+(old)	Prim	Informal	Single/nevermarried	0																										60
Bwaise	105	10501	2	40	25+(old)	Prim	Informal	Single/nevermarried	1																		0								61
Bwaise	105	10501	2	40	25+(old)	Prim	Informal	Single/nevermarried	1																		0								62
Bwaise	105	10501	2	40	25+(old)	Prim	Informal	Single/nevermarried	1																		0								63
Bwaise	105	10501	2	40	25+(old)	Prim	Informal	Single/nevermarried	1																		0								64
Bwaise	105	10501	2	40	25+(old)	Prim	Informal	Single/nevermarried	1																		0								65
Bwaise	105	10501	2	40	25+(old)	Prim	Informal	Single/nevermarried	1																		0								66
Bwaise	105	10501	2	40	25+(old)	Prim	Informal	Single/nevermarried	1																		0								67
Bwaise	105	10501	2	40	25+(old)	Prim	Informal	Single/nevermarried	1																		0								68
Bwaise	105	10501	2	40	25+(old)	Prim	Informal	Single/nevermarried	1																		0								69
Bwaise	105	10501	2	40	25+(old)	Prim	Informal	Single/nevermarried	0																										70
Bwaise	105	10501	2	40	25+(old)	Prim	Informal	Single/nevermarried	1																		0								71
Bwaise	105	10501	2	40	25+(old)	Prim	Informal	Single/nevermarried	1																		0								72
Bwaise	105	10501	2	40	25+(old)	Prim	Informal	Single/nevermarried	1																		0								73
Bwaise	105	10501	2	40	25+(old)	Prim	Informal	Single/nevermarried	0																										74
Bwaise	105	10501	2	40	25+(old)	Prim	Informal	Single/nevermarried	1																		0								75
Bwaise	105	10501	2	40	25+(old)	Prim	Informal	Single/nevermarried	1																		0								76
Bwaise	105	10501	2	40	25+(old)	Prim	Informal	Single/nevermarried	1																		0								77
Bwaise	105	10501	2	40	25+(old)	Prim	Informal	Single/nevermarried	1																		0								78
Bwaise	105	10501	2	40	25+(old)	Prim	Informal	Single/nevermarried	0																										79
Bwaise	105	10501	2	40	25+(old)	Prim	Informal	Single/nevermarried	0																										80
Bwaise	105	10501	2	40	25+(old)	Prim	Informal	Single/nevermarried	1																		0								81
Bwaise	105	10501	2	40	25+(old)	Prim	Informal	Single/nevermarried	0																										82
Bwaise	105	10501	2	40	25+(old)	Prim	Informal	Single/nevermarried	1																		0								83
Bwaise	105	10501	2	40	25+(old)	Prim	Informal	Single/nevermarried	1																		0								84
Bwaise	105	10501	2	40	25+(old)	Prim	Informal	Single/nevermarried	1																		0								85
Bwaise	105	10501	2	40	25+(old)	Prim	Informal	Single/nevermarried	1																		0								86
Bwaise	105	10501	2	40	25+(old)	Prim	Informal	Single/nevermarried	1																		1								87
Bwaise	105	10501	2	40	25+(old)	Prim	Informal	Single/nevermarried	1																		0								88
Bwaise	105	10501	2	40	25+(old)	Prim	Informal	Single/nevermarried	1																		0								89
Bwaise	105	10501	2	40	25+(old)	Prim	Informal	Single/nevermarried	1																		0								90
Bwaise	105	10502	1	16	12-17(adol)	Prim	Student	minor/student	0																										1
Bwaise	105	10502	1	16	12-17(adol)	Prim	Student	minor/student	0																										2
Bwaise	105	10502	1	16	12-17(adol)	Prim	Student	minor/student	1																		0								3
Bwaise	105	10502	1	16	12-17(adol)	Prim	Student	minor/student	1																		0								4
Bwaise	105	10502	1	16	12-17(adol)	Prim	Student	minor/student	1																		0								5
Bwaise	105	10502	1	16	12-17(adol)	Prim	Student	minor/student	0																										6
Bwaise	105	10502	1	16	12-17(adol)	Prim	Student	minor/student	0																										7
Bwaise	105	10502	1	16	12-17(adol)	Prim	Student	minor/student	1																		0								8
Bwaise	105	10502	1	16	12-17(adol)	Prim	Student	minor/student	1																		0								9
Bwaise	105	10502	1	16	12-17(adol)	Prim	Student	minor/student	1																		0								10
Bwaise	105	10502	1	16	12-17(adol)	Prim	Student	minor/student	1																		0								11
Bwaise	105	10502	1	16	12-17(adol)	Prim	Student	minor/student	1																		0								12
Bwaise	105	10502	1	16	12-17(adol)	Prim	Student	minor/student	0																										13
Bwaise	105	10502	1	16	12-17(adol)	Prim	Student	minor/student	1																		0								14
Bwaise	105	10502	1	16	12-17(adol)	Prim	Student	minor/student	0																										15
Bwaise	105	10502	1	16	12-17(adol)	Prim	Student	minor/student	1																		0								16
Bwaise	105	10502	1	16	12-17(adol)	Prim	Student	minor/student	1																		0								17
Bwaise	105	10502	1	16	12-17(adol)	Prim	Student	minor/student	1																		0								18
Bwaise	105	10502	1	16	12-17(adol)	Prim	Student	minor/student	1																		0								19
Bwaise	105	10502	1	16	12-17(adol)	Prim	Student	minor/student	1																		0								20
Bwaise	105	10502	1	16	12-17(adol)	Prim	Student	minor/student	1																		0								21
Bwaise	105	10502	1	16	12-17(adol)	Prim	Student	minor/student	1																		0								22
Bwaise	105	10502	1	16	12-17(adol)	Prim	Student	minor/student	1																		0								23
Bwaise	105	10502	1	16	12-17(adol)	Prim	Student	minor/student	0																										24
Bwaise	105	10502	1	16	12-17(adol)	Prim	Student	minor/student	1																		0								25
Bwaise	105	10502	1	16	12-17(adol)	Prim	Student	minor/student	0																										26
Bwaise	105	10502	1	16	12-17(adol)	Prim	Student	minor/student	0																										27
Bwaise	105	10502	1	16	12-17(adol)	Prim	Student	minor/student	1																		0								28
Bwaise	105	10502	1	16	12-17(adol)	Prim	Student	minor/student	1																		0								29
Bwaise	105	10502	1	16	12-17(adol)	Prim	Student	minor/student	1																		0								30
Bwaise	105	10502	1	16	12-17(adol)	Prim	Student	minor/student	1																		0								31
Bwaise	105	10502	1	16	12-17(adol)	Prim	Student	minor/student	1																		0								32
Bwaise	105	10502	1	16	12-17(adol)	Prim	Student	minor/student	1																		0								33
Bwaise	105	10502	1	16	12-17(adol)	Prim	Student	minor/student	1																		0								34
Bwaise	105	10502	1	16	12-17(adol)	Prim	Student	minor/student	1																		0								35
Bwaise	105	10502	1	16	12-17(adol)	Prim	Student	minor/student	1																		0								36
Bwaise	105	10502	1	16	12-17(adol)	Prim	Student	minor/student	1																		0								37
Bwaise	105	10502	1	16	12-17(adol)	Prim	Student	minor/student	1																		0								38
Bwaise	105	10502	1	16	12-17(adol)	Prim	Student	minor/student	0																										39
Bwaise	105	10502	1	16	12-17(adol)	Prim	Student	minor/student	1																		0								40
Bwaise	105	10502	1	16	12-17(adol)	Prim	Student	minor/student	1																		0								41
Bwaise	105	10502	1	16	12-17(adol)	Prim	Student	minor/student	1																		0								42
Bwaise	105	10502	1	16	12-17(adol)	Prim	Student	minor/student	1																		0								43
Bwaise	105	10502	1	16	12-17(adol)	Prim	Student	minor/student	0																										44
Bwaise	105	10502	1	16	12-17(adol)	Prim	Student	minor/student	1																		0								45
Bwaise	105	10502	1	16	12-17(adol)	Prim	Student	minor/student	1																		0								46
Bwaise	105	10502	1	16	12-17(adol)	Prim	Student	minor/student	1																		0								47
Bwaise	105	10502	1	16	12-17(adol)	Prim	Student	minor/student	1																		0								48
Bwaise	105	10502	1	16	12-17(adol)	Prim	Student	minor/student	1																		0								49
Bwaise	105	10502	1	16	12-17(adol)	Prim	Student	minor/student	1																		0								50
Bwaise	105	10502	1	16	12-17(adol)	Prim	Student	minor/student	1																		0								51
Bwaise	105	10502	1	16	12-17(adol)	Prim	Student	minor/student	1																		0								52
Bwaise	105	10502	1	16	12-17(adol)	Prim	Student	minor/student	1																		0								53
Bwaise	105	10502	1	16	12-17(adol)	Prim	Student	minor/student	1																		0								54
Bwaise	105	10502	1	16	12-17(adol)	Prim	Student	minor/student	1																		0								55
Bwaise	105	10502	1	16	12-17(adol)	Prim	Student	minor/student	1																		0								56
Bwaise	105	10502	1	16	12-17(adol)	Prim	Student	minor/student	1																		0								57
Bwaise	105	10502	1	16	12-17(adol)	Prim	Student	minor/student	0																										58
Bwaise	105	10502	1	16	12-17(adol)	Prim	Student	minor/student	1																		0								59
Bwaise	105	10502	1	16	12-17(adol)	Prim	Student	minor/student	0																										60
Bwaise	105	10502	1	16	12-17(adol)	Prim	Student	minor/student	1																		0								61
Bwaise	105	10502	1	16	12-17(adol)	Prim	Student	minor/student	1																		0								62
Bwaise	105	10502	1	16	12-17(adol)	Prim	Student	minor/student	1																		0								63
Bwaise	105	10502	1	16	12-17(adol)	Prim	Student	minor/student	1																		0								64
Bwaise	105	10502	1	16	12-17(adol)	Prim	Student	minor/student	1																		0								65
Bwaise	105	10502	1	16	12-17(adol)	Prim	Student	minor/student	1																		0								66
Bwaise	105	10502	1	16	12-17(adol)	Prim	Student	minor/student	1																		0								67
Bwaise	105	10502	1	16	12-17(adol)	Prim	Student	minor/student	1																		0								68
Bwaise	105	10502	1	16	12-17(adol)	Prim	Student	minor/student	1																		0								69
Bwaise	105	10502	1	16	12-17(adol)	Prim	Student	minor/student	0																										70
Bwaise	105	10502	1	16	12-17(adol)	Prim	Student	minor/student	1																		0								71
Bwaise	105	10502	1	16	12-17(adol)	Prim	Student	minor/student	1																		0								72
Bwaise	105	10502	1	16	12-17(adol)	Prim	Student	minor/student	1																		0								73
Bwaise	105	10502	1	16	12-17(adol)	Prim	Student	minor/student	0																										74
Bwaise	105	10502	1	16	12-17(adol)	Prim	Student	minor/student	1																		0								75
Bwaise	105	10502	1	16	12-17(adol)	Prim	Student	minor/student	1																		0								76
Bwaise	105	10502	1	16	12-17(adol)	Prim	Student	minor/student	1																		0								77
Bwaise	105	10502	1	16	12-17(adol)	Prim	Student	minor/student	1																		0								78
Bwaise	105	10502	1	16	12-17(adol)	Prim	Student	minor/student	0																										79
Bwaise	105	10502	1	16	12-17(adol)	Prim	Student	minor/student	0																										80
Bwaise	105	10502	1	16	12-17(adol)	Prim	Student	minor/student	1																		0								81
Bwaise	105	10502	1	16	12-17(adol)	Prim	Student	minor/student	0																										82
Bwaise	105	10502	1	16	12-17(adol)	Prim	Student	minor/student	1																		0								83
Bwaise	105	10502	1	16	12-17(adol)	Prim	Student	minor/student	1																		0								84
Bwaise	105	10502	1	16	12-17(adol)	Prim	Student	minor/student	1																		0								85
Bwaise	105	10502	1	16	12-17(adol)	Prim	Student	minor/student	1																		0								86
Bwaise	105	10502	1	16	12-17(adol)	Prim	Student	minor/student	1																		0								87
Bwaise	105	10502	1	16	12-17(adol)	Prim	Student	minor/student	1																		0								88
Bwaise	105	10502	1	16	12-17(adol)	Prim	Student	minor/student	1																		0								89
Bwaise	105	10502	1	16	12-17(adol)	Prim	Student	minor/student	1																		0								90
Bwaise	105	10503	1	22	18-24(young)	Prim	Informal	Single/nevermarried	0																										1
Bwaise	105	10503	1	22	18-24(young)	Prim	Informal	Single/nevermarried	0																										2
Bwaise	105	10503	1	22	18-24(young)	Prim	Informal	Single/nevermarried	0																										3
Bwaise	105	10503	1	22	18-24(young)	Prim	Informal	Single/nevermarried	0																										4
Bwaise	105	10503	1	22	18-24(young)	Prim	Informal	Single/nevermarried	0																										5
Bwaise	105	10503	1	22	18-24(young)	Prim	Informal	Single/nevermarried	0																										6
Bwaise	105	10503	1	22	18-24(young)	Prim	Informal	Single/nevermarried	0																										7
Bwaise	105	10503	1	22	18-24(young)	Prim	Informal	Single/nevermarried	1																		0								8
Bwaise	105	10503	1	22	18-24(young)	Prim	Informal	Single/nevermarried	1																		0								9
Bwaise	105	10503	1	22	18-24(young)	Prim	Informal	Single/nevermarried	1																		0								10
Bwaise	105	10503	1	22	18-24(young)	Prim	Informal	Single/nevermarried	1																		0								11
Bwaise	105	10503	1	22	18-24(young)	Prim	Informal	Single/nevermarried	1																		0								12
Bwaise	105	10503	1	22	18-24(young)	Prim	Informal	Single/nevermarried	0																										13
Bwaise	105	10503	1	22	18-24(young)	Prim	Informal	Single/nevermarried	1																		0								14
Bwaise	105	10503	1	22	18-24(young)	Prim	Informal	Single/nevermarried	0																										15
Bwaise	105	10503	1	22	18-24(young)	Prim	Informal	Single/nevermarried	1																		0								16
Bwaise	105	10503	1	22	18-24(young)	Prim	Informal	Single/nevermarried	1																		0								17
Bwaise	105	10503	1	22	18-24(young)	Prim	Informal	Single/nevermarried	1																		0								18
Bwaise	105	10503	1	22	18-24(young)	Prim	Informal	Single/nevermarried	1																		0								19
Bwaise	105	10503	1	22	18-24(young)	Prim	Informal	Single/nevermarried	1																		0								20
Bwaise	105	10503	1	22	18-24(young)	Prim	Informal	Single/nevermarried	1																		0								21
Bwaise	105	10503	1	22	18-24(young)	Prim	Informal	Single/nevermarried	1																		0								22
Bwaise	105	10503	1	22	18-24(young)	Prim	Informal	Single/nevermarried	1																		0								23
Bwaise	105	10503	1	22	18-24(young)	Prim	Informal	Single/nevermarried	0																										24
Bwaise	105	10503	1	22	18-24(young)	Prim	Informal	Single/nevermarried	1																		0								25
Bwaise	105	10503	1	22	18-24(young)	Prim	Informal	Single/nevermarried	0																										26
Bwaise	105	10503	1	22	18-24(young)	Prim	Informal	Single/nevermarried	0																										27
Bwaise	105	10503	1	22	18-24(young)	Prim	Informal	Single/nevermarried	1																		0								28
Bwaise	105	10503	1	22	18-24(young)	Prim	Informal	Single/nevermarried	1																		0								29
Bwaise	105	10503	1	22	18-24(young)	Prim	Informal	Single/nevermarried	1																		0								30
Bwaise	105	10503	1	22	18-24(young)	Prim	Informal	Single/nevermarried	1																		0								31
Bwaise	105	10503	1	22	18-24(young)	Prim	Informal	Single/nevermarried	1																		0								32
Bwaise	105	10503	1	22	18-24(young)	Prim	Informal	Single/nevermarried	1																		0								33
Bwaise	105	10503	1	22	18-24(young)	Prim	Informal	Single/nevermarried	1																		0								34
Bwaise	105	10503	1	22	18-24(young)	Prim	Informal	Single/nevermarried	1																		0								35
Bwaise	105	10503	1	22	18-24(young)	Prim	Informal	Single/nevermarried	1																		0								36
Bwaise	105	10503	1	22	18-24(young)	Prim	Informal	Single/nevermarried	1																		0								37
Bwaise	105	10503	1	22	18-24(young)	Prim	Informal	Single/nevermarried	1																		0								38
Bwaise	105	10503	1	22	18-24(young)	Prim	Informal	Single/nevermarried	0																										39
Bwaise	105	10503	1	22	18-24(young)	Prim	Informal	Single/nevermarried	0																										40
Bwaise	105	10503	1	22	18-24(young)	Prim	Informal	Single/nevermarried	1																		0								41
Bwaise	105	10503	1	22	18-24(young)	Prim	Informal	Single/nevermarried	1																		0								42
Bwaise	105	10503	1	22	18-24(young)	Prim	Informal	Single/nevermarried	1																		0								43
Bwaise	105	10503	1	22	18-24(young)	Prim	Informal	Single/nevermarried	0																										44
Bwaise	105	10503	1	22	18-24(young)	Prim	Informal	Single/nevermarried	1																		0								45
Bwaise	105	10503	1	22	18-24(young)	Prim	Informal	Single/nevermarried	1																		0								46
Bwaise	105	10503	1	22	18-24(young)	Prim	Informal	Single/nevermarried	1																		0								47
Bwaise	105	10503	1	22	18-24(young)	Prim	Informal	Single/nevermarried	1																		0								48
Bwaise	105	10503	1	22	18-24(young)	Prim	Informal	Single/nevermarried	1																		0								49
Bwaise	105	10503	1	22	18-24(young)	Prim	Informal	Single/nevermarried	1																		0								50
Bwaise	105	10503	1	22	18-24(young)	Prim	Informal	Single/nevermarried	1																		0								51
Bwaise	105	10503	1	22	18-24(young)	Prim	Informal	Single/nevermarried	1																		0								52
Bwaise	105	10503	1	22	18-24(young)	Prim	Informal	Single/nevermarried	1																		0								53
Bwaise	105	10503	1	22	18-24(young)	Prim	Informal	Single/nevermarried	1																		0								54
Bwaise	105	10503	1	22	18-24(young)	Prim	Informal	Single/nevermarried	1																		0								55
Bwaise	105	10503	1	22	18-24(young)	Prim	Informal	Single/nevermarried	1																		0								56
Bwaise	105	10503	1	22	18-24(young)	Prim	Informal	Single/nevermarried	1																		0								57
Bwaise	105	10503	1	22	18-24(young)	Prim	Informal	Single/nevermarried	0																										58
Bwaise	105	10503	1	22	18-24(young)	Prim	Informal	Single/nevermarried	1																		0								59
Bwaise	105	10503	1	22	18-24(young)	Prim	Informal	Single/nevermarried	0																										60
Bwaise	105	10503	1	22	18-24(young)	Prim	Informal	Single/nevermarried	1																		0								61
Bwaise	105	10503	1	22	18-24(young)	Prim	Informal	Single/nevermarried	1																		0								62
Bwaise	105	10503	1	22	18-24(young)	Prim	Informal	Single/nevermarried	1																		0								63
Bwaise	105	10503	1	22	18-24(young)	Prim	Informal	Single/nevermarried	1																		0								64
Bwaise	105	10503	1	22	18-24(young)	Prim	Informal	Single/nevermarried	1																		0								65
Bwaise	105	10503	1	22	18-24(young)	Prim	Informal	Single/nevermarried	1																		0								66
Bwaise	105	10503	1	22	18-24(young)	Prim	Informal	Single/nevermarried	1																		0								67
Bwaise	105	10503	1	22	18-24(young)	Prim	Informal	Single/nevermarried	1																		0								68
Bwaise	105	10503	1	22	18-24(young)	Prim	Informal	Single/nevermarried	1																		0								69
Bwaise	105	10503	1	22	18-24(young)	Prim	Informal	Single/nevermarried	0																										70
Bwaise	105	10503	1	22	18-24(young)	Prim	Informal	Single/nevermarried	1																		0								71
Bwaise	105	10503	1	22	18-24(young)	Prim	Informal	Single/nevermarried	1																		0								72
Bwaise	105	10503	1	22	18-24(young)	Prim	Informal	Single/nevermarried	1																		0								73
Bwaise	105	10503	1	22	18-24(young)	Prim	Informal	Single/nevermarried	0																										74
Bwaise	105	10503	1	22	18-24(young)	Prim	Informal	Single/nevermarried	1																		0								75
Bwaise	105	10503	1	22	18-24(young)	Prim	Informal	Single/nevermarried	1																		0								76
Bwaise	105	10503	1	22	18-24(young)	Prim	Informal	Single/nevermarried	1																		0								77
Bwaise	105	10503	1	22	18-24(young)	Prim	Informal	Single/nevermarried	1																		0								78
Bwaise	105	10503	1	22	18-24(young)	Prim	Informal	Single/nevermarried	0																										79
Bwaise	105	10503	1	22	18-24(young)	Prim	Informal	Single/nevermarried	0																										80
Bwaise	105	10503	1	22	18-24(young)	Prim	Informal	Single/nevermarried	1																		0								81
Bwaise	105	10503	1	22	18-24(young)	Prim	Informal	Single/nevermarried	0																										82
Bwaise	105	10503	1	22	18-24(young)	Prim	Informal	Single/nevermarried	1																		0								83
Bwaise	105	10503	1	22	18-24(young)	Prim	Informal	Single/nevermarried	1	0	0	0	0	0	0	0	0										0								84
Bwaise	105	10503	1	22	18-24(young)	Prim	Informal	Single/nevermarried	1																		0								85
Bwaise	105	10503	1	22	18-24(young)	Prim	Informal	Single/nevermarried	1																		0								86
Bwaise	105	10503	1	22	18-24(young)	Prim	Informal	Single/nevermarried	1																		0								87
Bwaise	105	10503	1	22	18-24(young)	Prim	Informal	Single/nevermarried	1																		0								88
Bwaise	105	10503	1	22	18-24(young)	Prim	Informal	Single/nevermarried	1																		0								89
Bwaise	105	10503	1	22	18-24(young)	Prim	Informal	Single/nevermarried	1																		0								90
Bwaise	105	10504	1	12	12-17(adol)	None/pre-pri	Minor/infant	minor/student	0																										1
Bwaise	105	10504	1	12	12-17(adol)	None/pre-pri	Minor/infant	minor/student	0																										2
Bwaise	105	10504	1	12	12-17(adol)	None/pre-pri	Minor/infant	minor/student	0																										3
Bwaise	105	10504	1	12	12-17(adol)	None/pre-pri	Minor/infant	minor/student	0																										4
Bwaise	105	10504	1	12	12-17(adol)	None/pre-pri	Minor/infant	minor/student	0																										5
Bwaise	105	10504	1	12	12-17(adol)	None/pre-pri	Minor/infant	minor/student	0																										6
Bwaise	105	10504	1	12	12-17(adol)	None/pre-pri	Minor/infant	minor/student	0																										7
Bwaise	105	10504	1	12	12-17(adol)	None/pre-pri	Minor/infant	minor/student	1																		0								8
Bwaise	105	10504	1	12	12-17(adol)	None/pre-pri	Minor/infant	minor/student	1																		0								9
Bwaise	105	10504	1	12	12-17(adol)	None/pre-pri	Minor/infant	minor/student	1																		0								10
Bwaise	105	10504	1	12	12-17(adol)	None/pre-pri	Minor/infant	minor/student	1																		0								11
Bwaise	105	10504	1	12	12-17(adol)	None/pre-pri	Minor/infant	minor/student	1																		0								12
Bwaise	105	10504	1	12	12-17(adol)	None/pre-pri	Minor/infant	minor/student	0																										13
Bwaise	105	10504	1	12	12-17(adol)	None/pre-pri	Minor/infant	minor/student	1																		0								14
Bwaise	105	10504	1	12	12-17(adol)	None/pre-pri	Minor/infant	minor/student	0																										15
Bwaise	105	10504	1	12	12-17(adol)	None/pre-pri	Minor/infant	minor/student	1																		0								16
Bwaise	105	10504	1	12	12-17(adol)	None/pre-pri	Minor/infant	minor/student	1																		0								17
Bwaise	105	10504	1	12	12-17(adol)	None/pre-pri	Minor/infant	minor/student	1																		0								18
Bwaise	105	10504	1	12	12-17(adol)	None/pre-pri	Minor/infant	minor/student	1																		0								19
Bwaise	105	10504	1	12	12-17(adol)	None/pre-pri	Minor/infant	minor/student	1																		0								20
Bwaise	105	10504	1	12	12-17(adol)	None/pre-pri	Minor/infant	minor/student	1																		0								21
Bwaise	105	10504	1	12	12-17(adol)	None/pre-pri	Minor/infant	minor/student	1																		0								22
Bwaise	105	10504	1	12	12-17(adol)	None/pre-pri	Minor/infant	minor/student	1																		0								23
Bwaise	105	10504	1	12	12-17(adol)	None/pre-pri	Minor/infant	minor/student	0																										24
Bwaise	105	10504	1	12	12-17(adol)	None/pre-pri	Minor/infant	minor/student	1																		0								25
Bwaise	105	10504	1	12	12-17(adol)	None/pre-pri	Minor/infant	minor/student	0																										26
Bwaise	105	10504	1	12	12-17(adol)	None/pre-pri	Minor/infant	minor/student	0																										27
Bwaise	105	10504	1	12	12-17(adol)	None/pre-pri	Minor/infant	minor/student	1																		0								28
Bwaise	105	10504	1	12	12-17(adol)	None/pre-pri	Minor/infant	minor/student	1																		0								29
Bwaise	105	10504	1	12	12-17(adol)	None/pre-pri	Minor/infant	minor/student	1																		0								30
Bwaise	105	10504	1	12	12-17(adol)	None/pre-pri	Minor/infant	minor/student	1																		0								31
Bwaise	105	10504	1	12	12-17(adol)	None/pre-pri	Minor/infant	minor/student	1																		0								32
Bwaise	105	10504	1	12	12-17(adol)	None/pre-pri	Minor/infant	minor/student	1																		0								33
Bwaise	105	10504	1	12	12-17(adol)	None/pre-pri	Minor/infant	minor/student	1																		0								34
Bwaise	105	10504	1	12	12-17(adol)	None/pre-pri	Minor/infant	minor/student	1																		0								35
Bwaise	105	10504	1	12	12-17(adol)	None/pre-pri	Minor/infant	minor/student	1																		0								36
Bwaise	105	10504	1	12	12-17(adol)	None/pre-pri	Minor/infant	minor/student	1																		0								37
Bwaise	105	10504	1	12	12-17(adol)	None/pre-pri	Minor/infant	minor/student	1																		0								38
Bwaise	105	10504	1	12	12-17(adol)	None/pre-pri	Minor/infant	minor/student	0																										39
Bwaise	105	10504	1	12	12-17(adol)	None/pre-pri	Minor/infant	minor/student	0																										40
Bwaise	105	10504	1	12	12-17(adol)	None/pre-pri	Minor/infant	minor/student	1																		0								41
Bwaise	105	10504	1	12	12-17(adol)	None/pre-pri	Minor/infant	minor/student	1																		0								42
Bwaise	105	10504	1	12	12-17(adol)	None/pre-pri	Minor/infant	minor/student	1																		0								43
Bwaise	105	10504	1	12	12-17(adol)	None/pre-pri	Minor/infant	minor/student	0																										44
Bwaise	105	10504	1	12	12-17(adol)	None/pre-pri	Minor/infant	minor/student	1																		0								45
Bwaise	105	10504	1	12	12-17(adol)	None/pre-pri	Minor/infant	minor/student	1																		0								46
Bwaise	105	10504	1	12	12-17(adol)	None/pre-pri	Minor/infant	minor/student	1																		0								47
Bwaise	105	10504	1	12	12-17(adol)	None/pre-pri	Minor/infant	minor/student	1																		0								48
Bwaise	105	10504	1	12	12-17(adol)	None/pre-pri	Minor/infant	minor/student	1																		0								49
Bwaise	105	10504	1	12	12-17(adol)	None/pre-pri	Minor/infant	minor/student	1																		0								50
Bwaise	105	10504	1	12	12-17(adol)	None/pre-pri	Minor/infant	minor/student	1																		0								51
Bwaise	105	10504	1	12	12-17(adol)	None/pre-pri	Minor/infant	minor/student	1																		0								52
Bwaise	105	10504	1	12	12-17(adol)	None/pre-pri	Minor/infant	minor/student	1																		0								53
Bwaise	105	10504	1	12	12-17(adol)	None/pre-pri	Minor/infant	minor/student	1																		0								54
Bwaise	105	10504	1	12	12-17(adol)	None/pre-pri	Minor/infant	minor/student	1																		0								55
Bwaise	105	10504	1	12	12-17(adol)	None/pre-pri	Minor/infant	minor/student	1																		0								56
Bwaise	105	10504	1	12	12-17(adol)	None/pre-pri	Minor/infant	minor/student	1																		0								57
Bwaise	105	10504	1	12	12-17(adol)	None/pre-pri	Minor/infant	minor/student	0																										58
Bwaise	105	10504	1	12	12-17(adol)	None/pre-pri	Minor/infant	minor/student	1																		0								59
Bwaise	105	10504	1	12	12-17(adol)	None/pre-pri	Minor/infant	minor/student	0																										60
Bwaise	105	10504	1	12	12-17(adol)	None/pre-pri	Minor/infant	minor/student	1																		0								61
Bwaise	105	10504	1	12	12-17(adol)	None/pre-pri	Minor/infant	minor/student	1																		0								62
Bwaise	105	10504	1	12	12-17(adol)	None/pre-pri	Minor/infant	minor/student	1																		0								63
Bwaise	105	10504	1	12	12-17(adol)	None/pre-pri	Minor/infant	minor/student	1																		0								64
Bwaise	105	10504	1	12	12-17(adol)	None/pre-pri	Minor/infant	minor/student	1																		0								65
Bwaise	105	10504	1	12	12-17(adol)	None/pre-pri	Minor/infant	minor/student	1																		0								66
Bwaise	105	10504	1	12	12-17(adol)	None/pre-pri	Minor/infant	minor/student	1																		0								67
Bwaise	105	10504	1	12	12-17(adol)	None/pre-pri	Minor/infant	minor/student	1																		0								68
Bwaise	105	10504	1	12	12-17(adol)	None/pre-pri	Minor/infant	minor/student	1																		0								69
Bwaise	105	10504	1	12	12-17(adol)	None/pre-pri	Minor/infant	minor/student	0																										70
Bwaise	105	10504	1	12	12-17(adol)	None/pre-pri	Minor/infant	minor/student	1																		0								71
Bwaise	105	10504	1	12	12-17(adol)	None/pre-pri	Minor/infant	minor/student	1																		0								72
Bwaise	105	10504	1	12	12-17(adol)	None/pre-pri	Minor/infant	minor/student	1																		0								73
Bwaise	105	10504	1	12	12-17(adol)	None/pre-pri	Minor/infant	minor/student	0																										74
Bwaise	105	10504	1	12	12-17(adol)	None/pre-pri	Minor/infant	minor/student	1																		0								75
Bwaise	105	10504	1	12	12-17(adol)	None/pre-pri	Minor/infant	minor/student	1																		0								76
Bwaise	105	10504	1	12	12-17(adol)	None/pre-pri	Minor/infant	minor/student	1																		0								77
Bwaise	105	10504	1	12	12-17(adol)	None/pre-pri	Minor/infant	minor/student	1																		0								78
Bwaise	105	10504	1	12	12-17(adol)	None/pre-pri	Minor/infant	minor/student	0																										79
Bwaise	105	10504	1	12	12-17(adol)	None/pre-pri	Minor/infant	minor/student	0																										80
Bwaise	105	10504	1	12	12-17(adol)	None/pre-pri	Minor/infant	minor/student	1																		0								81
Bwaise	105	10504	1	12	12-17(adol)	None/pre-pri	Minor/infant	minor/student	0																										82
Bwaise	105	10504	1	12	12-17(adol)	None/pre-pri	Minor/infant	minor/student	1																		0								83
Bwaise	105	10504	1	12	12-17(adol)	None/pre-pri	Minor/infant	minor/student	1																		0								84
Bwaise	105	10504	1	12	12-17(adol)	None/pre-pri	Minor/infant	minor/student	1																		0								85
Bwaise	105	10504	1	12	12-17(adol)	None/pre-pri	Minor/infant	minor/student	1																		0								86
Bwaise	105	10504	1	12	12-17(adol)	None/pre-pri	Minor/infant	minor/student	1																		0								87
Bwaise	105	10504	1	12	12-17(adol)	None/pre-pri	Minor/infant	minor/student	1																		0								88
Bwaise	105	10504	1	12	12-17(adol)	None/pre-pri	Minor/infant	minor/student	1																		0								89
Bwaise	105	10504	1	12	12-17(adol)	None/pre-pri	Minor/infant	minor/student	1																		0								90
Bwaise	105	10505	2	5	<12(child)	None/pre-pri		minor/student	0																										1
Bwaise	105	10505	2	5	<12(child)	None/pre-pri		minor/student	0																										2
Bwaise	105	10505	2	5	<12(child)	None/pre-pri		minor/student	0																										3
Bwaise	105	10505	2	5	<12(child)	None/pre-pri		minor/student	0																										4
Bwaise	105	10505	2	5	<12(child)	None/pre-pri		minor/student	0																										5
Bwaise	105	10505	2	5	<12(child)	None/pre-pri		minor/student	0																										6
Bwaise	105	10505	2	5	<12(child)	None/pre-pri		minor/student	0																										7
Bwaise	105	10505	2	5	<12(child)	None/pre-pri		minor/student	1																		0								8
Bwaise	105	10505	2	5	<12(child)	None/pre-pri		minor/student	1																		0								9
Bwaise	105	10505	2	5	<12(child)	None/pre-pri		minor/student	1																		0								10
Bwaise	105	10505	2	5	<12(child)	None/pre-pri		minor/student	1																		0								11
Bwaise	105	10505	2	5	<12(child)	None/pre-pri		minor/student	1																		0								12
Bwaise	105	10505	2	5	<12(child)	None/pre-pri		minor/student	0																										13
Bwaise	105	10505	2	5	<12(child)	None/pre-pri		minor/student	1																		0								14
Bwaise	105	10505	2	5	<12(child)	None/pre-pri		minor/student	0																										15
Bwaise	105	10505	2	5	<12(child)	None/pre-pri		minor/student	1																		0								16
Bwaise	105	10505	2	5	<12(child)	None/pre-pri		minor/student	1																		0								17
Bwaise	105	10505	2	5	<12(child)	None/pre-pri		minor/student	1																		0								18
Bwaise	105	10505	2	5	<12(child)	None/pre-pri		minor/student	1																		0								19
Bwaise	105	10505	2	5	<12(child)	None/pre-pri		minor/student	1																		0								20
Bwaise	105	10505	2	5	<12(child)	None/pre-pri		minor/student	1																		0								21
Bwaise	105	10505	2	5	<12(child)	None/pre-pri		minor/student	1																		0								22
Bwaise	105	10505	2	5	<12(child)	None/pre-pri		minor/student	1																		0								23
Bwaise	105	10505	2	5	<12(child)	None/pre-pri		minor/student	0																										24
Bwaise	105	10505	2	5	<12(child)	None/pre-pri		minor/student	1																		0								25
Bwaise	105	10505	2	5	<12(child)	None/pre-pri		minor/student	0																										26
Bwaise	105	10505	2	5	<12(child)	None/pre-pri		minor/student	0																										27
Bwaise	105	10505	2	5	<12(child)	None/pre-pri		minor/student	1																		0								28
Bwaise	105	10505	2	5	<12(child)	None/pre-pri		minor/student	1																		0								29
Bwaise	105	10505	2	5	<12(child)	None/pre-pri		minor/student	1																		0								30
Bwaise	105	10505	2	5	<12(child)	None/pre-pri		minor/student	1																		0								31
Bwaise	105	10505	2	5	<12(child)	None/pre-pri		minor/student	1																		0								32
Bwaise	105	10505	2	5	<12(child)	None/pre-pri		minor/student	1																		0								33
Bwaise	105	10505	2	5	<12(child)	None/pre-pri		minor/student	1																		0								34
Bwaise	105	10505	2	5	<12(child)	None/pre-pri		minor/student	1																		0								35
Bwaise	105	10505	2	5	<12(child)	None/pre-pri		minor/student	1																		0								36
Bwaise	105	10505	2	5	<12(child)	None/pre-pri		minor/student	1																		0								37
Bwaise	105	10505	2	5	<12(child)	None/pre-pri		minor/student	1																		0								38
Bwaise	105	10505	2	5	<12(child)	None/pre-pri		minor/student	0																										39
Bwaise	105	10505	2	5	<12(child)	None/pre-pri		minor/student	0																										40
Bwaise	105	10505	2	5	<12(child)	None/pre-pri		minor/student	1																		0								41
Bwaise	105	10505	2	5	<12(child)	None/pre-pri		minor/student	1																		0								42
Bwaise	105	10505	2	5	<12(child)	None/pre-pri		minor/student	1																		0								43
Bwaise	105	10505	2	5	<12(child)	None/pre-pri		minor/student	0																										44
Bwaise	105	10505	2	5	<12(child)	None/pre-pri		minor/student	1																		0								45
Bwaise	105	10505	2	5	<12(child)	None/pre-pri		minor/student	0																										46
Bwaise	105	10505	2	5	<12(child)	None/pre-pri		minor/student	1																		0								47
Bwaise	105	10505	2	5	<12(child)	None/pre-pri		minor/student	1																		0								48
Bwaise	105	10505	2	5	<12(child)	None/pre-pri		minor/student	1																		0								49
Bwaise	105	10505	2	5	<12(child)	None/pre-pri		minor/student	1																		0								50
Bwaise	105	10505	2	5	<12(child)	None/pre-pri		minor/student	1																		0								51
Bwaise	105	10505	2	5	<12(child)	None/pre-pri		minor/student	1																		0								52
Bwaise	105	10505	2	5	<12(child)	None/pre-pri		minor/student	1																		0								53
Bwaise	105	10505	2	5	<12(child)	None/pre-pri		minor/student	1																		0								54
Bwaise	105	10505	2	5	<12(child)	None/pre-pri		minor/student	1																		0								55
Bwaise	105	10505	2	5	<12(child)	None/pre-pri		minor/student	1																		0								56
Bwaise	105	10505	2	5	<12(child)	None/pre-pri		minor/student	1																		0								57
Bwaise	105	10505	2	5	<12(child)	None/pre-pri		minor/student	0																										58
Bwaise	105	10505	2	5	<12(child)	None/pre-pri		minor/student	1																		0								59
Bwaise	105	10505	2	5	<12(child)	None/pre-pri		minor/student	0																										60
Bwaise	105	10505	2	5	<12(child)	None/pre-pri		minor/student	1																		0								61
Bwaise	105	10505	2	5	<12(child)	None/pre-pri		minor/student	1																		0								62
Bwaise	105	10505	2	5	<12(child)	None/pre-pri		minor/student	1																		0								63
Bwaise	105	10505	2	5	<12(child)	None/pre-pri		minor/student	1																		0								64
Bwaise	105	10505	2	5	<12(child)	None/pre-pri		minor/student	1																		0								65
Bwaise	105	10505	2	5	<12(child)	None/pre-pri		minor/student	1																		0								66
Bwaise	105	10505	2	5	<12(child)	None/pre-pri		minor/student	1																		0								67
Bwaise	105	10505	2	5	<12(child)	None/pre-pri		minor/student	1																		0								68
Bwaise	105	10505	2	5	<12(child)	None/pre-pri		minor/student	1																		0								69
Bwaise	105	10505	2	5	<12(child)	None/pre-pri		minor/student	0																										70
Bwaise	105	10505	2	5	<12(child)	None/pre-pri		minor/student	1																		0								71
Bwaise	105	10505	2	5	<12(child)	None/pre-pri		minor/student	1																		0								72
Bwaise	105	10505	2	5	<12(child)	None/pre-pri		minor/student	1																		0								73
Bwaise	105	10505	2	5	<12(child)	None/pre-pri		minor/student	0																										74
Bwaise	105	10505	2	5	<12(child)	None/pre-pri		minor/student	1																		0								75
Bwaise	105	10505	2	5	<12(child)	None/pre-pri		minor/student	1																		0								76
Bwaise	105	10505	2	5	<12(child)	None/pre-pri		minor/student	1																		0								77
Bwaise	105	10505	2	5	<12(child)	None/pre-pri		minor/student	1																		0								78
Bwaise	105	10505	2	5	<12(child)	None/pre-pri		minor/student	0																										79
Bwaise	105	10505	2	5	<12(child)	None/pre-pri		minor/student	0																										80
Bwaise	105	10505	2	5	<12(child)	None/pre-pri		minor/student	1																		0								81
Bwaise	105	10505	2	5	<12(child)	None/pre-pri		minor/student	0																										82
Bwaise	105	10505	2	5	<12(child)	None/pre-pri		minor/student	1																		0								83
Bwaise	105	10505	2	5	<12(child)	None/pre-pri		minor/student	1																		0								84
Bwaise	105	10505	2	5	<12(child)	None/pre-pri		minor/student	1																		0								85
Bwaise	105	10505	2	5	<12(child)	None/pre-pri		minor/student	1																		0								86
Bwaise	105	10505	2	5	<12(child)	None/pre-pri		minor/student	1																		0								87
Bwaise	105	10505	2	5	<12(child)	None/pre-pri		minor/student	1																		0								88
Bwaise	105	10505	2	5	<12(child)	None/pre-pri		minor/student	1																		0								89
Bwaise	105	10505	2	5	<12(child)	None/pre-pri		minor/student	1																		0								90
Bwaise	106	10601	2	20	18-24(young)	Post prim	Student	Single/nevermarried	1																		1								1
Bwaise	106	10601	2	20	18-24(young)	Post prim	Student	Single/nevermarried	1	0	0	0	0	0	1	0	0										0								2
Bwaise	106	10601	2	20	18-24(young)	Post prim	Student	Single/nevermarried	0																										3
Bwaise	106	10601	2	20	18-24(young)	Post prim	Student	Single/nevermarried	1																		0								4
Bwaise	106	10601	2	20	18-24(young)	Post prim	Student	Single/nevermarried	0																										5
Bwaise	106	10601	2	20	18-24(young)	Post prim	Student	Single/nevermarried	1																		0								6
Bwaise	106	10601	2	20	18-24(young)	Post prim	Student	Single/nevermarried	0																										7
Bwaise	106	10601	2	20	18-24(young)	Post prim	Student	Single/nevermarried	1																		0								8
Bwaise	106	10601	2	20	18-24(young)	Post prim	Student	Single/nevermarried	0																										9
Bwaise	106	10601	2	20	18-24(young)	Post prim	Student	Single/nevermarried	1																		0								10
Bwaise	106	10601	2	20	18-24(young)	Post prim	Student	Single/nevermarried	0																										11
Bwaise	106	10601	2	20	18-24(young)	Post prim	Student	Single/nevermarried	1																		0								12
Bwaise	106	10601	2	20	18-24(young)	Post prim	Student	Single/nevermarried	0																										13
Bwaise	106	10601	2	20	18-24(young)	Post prim	Student	Single/nevermarried	0																										14
Bwaise	106	10601	2	20	18-24(young)	Post prim	Student	Single/nevermarried	0																										15
Bwaise	106	10601	2	20	18-24(young)	Post prim	Student	Single/nevermarried	0																										16
Bwaise	106	10601	2	20	18-24(young)	Post prim	Student	Single/nevermarried	0																										17
Bwaise	106	10601	2	20	18-24(young)	Post prim	Student	Single/nevermarried	0																										18
Bwaise	106	10601	2	20	18-24(young)	Post prim	Student	Single/nevermarried	0																										19
Bwaise	106	10601	2	20	18-24(young)	Post prim	Student	Single/nevermarried	0																										20
Bwaise	106	10601	2	20	18-24(young)	Post prim	Student	Single/nevermarried	0																										21
Bwaise	106	10601	2	20	18-24(young)	Post prim	Student	Single/nevermarried	0																										22
Bwaise	106	10601	2	20	18-24(young)	Post prim	Student	Single/nevermarried	0																										23
Bwaise	106	10601	2	20	18-24(young)	Post prim	Student	Single/nevermarried	0																										24
Bwaise	106	10601	2	20	18-24(young)	Post prim	Student	Single/nevermarried	0																										25
Bwaise	106	10601	2	20	18-24(young)	Post prim	Student	Single/nevermarried	0																										26
Bwaise	106	10601	2	20	18-24(young)	Post prim	Student	Single/nevermarried	0																										27
Bwaise	106	10601	2	20	18-24(young)	Post prim	Student	Single/nevermarried	0																										28
Bwaise	106	10601	2	20	18-24(young)	Post prim	Student	Single/nevermarried	0																										29
Bwaise	106	10601	2	20	18-24(young)	Post prim	Student	Single/nevermarried	0																										30
Bwaise	106	10601	2	20	18-24(young)	Post prim	Student	Single/nevermarried	0																										31
Bwaise	106	10601	2	20	18-24(young)	Post prim	Student	Single/nevermarried	0																										32
Bwaise	106	10601	2	20	18-24(young)	Post prim	Student	Single/nevermarried	0																										33
Bwaise	106	10601	2	20	18-24(young)	Post prim	Student	Single/nevermarried	0																										34
Bwaise	106	10601	2	20	18-24(young)	Post prim	Student	Single/nevermarried	0																										35
Bwaise	106	10601	2	20	18-24(young)	Post prim	Student	Single/nevermarried	0																										36
Bwaise	106	10601	2	20	18-24(young)	Post prim	Student	Single/nevermarried	0																										37
Bwaise	106	10601	2	20	18-24(young)	Post prim	Student	Single/nevermarried	0																										38
Bwaise	106	10601	2	20	18-24(young)	Post prim	Student	Single/nevermarried	0																										39
Bwaise	106	10601	2	20	18-24(young)	Post prim	Student	Single/nevermarried	0																										40
Bwaise	106	10601	2	20	18-24(young)	Post prim	Student	Single/nevermarried	0																										41
Bwaise	106	10601	2	20	18-24(young)	Post prim	Student	Single/nevermarried	0																										42
Bwaise	106	10601	2	20	18-24(young)	Post prim	Student	Single/nevermarried	0																										43
Bwaise	106	10601	2	20	18-24(young)	Post prim	Student	Single/nevermarried	0																										44
Bwaise	106	10601	2	20	18-24(young)	Post prim	Student	Single/nevermarried	0																										45
Bwaise	106	10601	2	20	18-24(young)	Post prim	Student	Single/nevermarried	0																										46
Bwaise	106	10601	2	20	18-24(young)	Post prim	Student	Single/nevermarried	0																										47
Bwaise	106	10601	2	20	18-24(young)	Post prim	Student	Single/nevermarried	0																										48
Bwaise	106	10601	2	20	18-24(young)	Post prim	Student	Single/nevermarried	0																										49
Bwaise	106	10601	2	20	18-24(young)	Post prim	Student	Single/nevermarried	0																										50
Bwaise	106	10601	2	20	18-24(young)	Post prim	Student	Single/nevermarried	0																										51
Bwaise	106	10601	2	20	18-24(young)	Post prim	Student	Single/nevermarried	0																										52
Bwaise	106	10601	2	20	18-24(young)	Post prim	Student	Single/nevermarried	0																										53
Bwaise	106	10601	2	20	18-24(young)	Post prim	Student	Single/nevermarried	0																										54
Bwaise	106	10601	2	20	18-24(young)	Post prim	Student	Single/nevermarried	0																										55
Bwaise	106	10601	2	20	18-24(young)	Post prim	Student	Single/nevermarried	0																										56
Bwaise	106	10601	2	20	18-24(young)	Post prim	Student	Single/nevermarried	0																										57
Bwaise	106	10601	2	20	18-24(young)	Post prim	Student	Single/nevermarried	0																										58
Bwaise	106	10601	2	20	18-24(young)	Post prim	Student	Single/nevermarried	0																										59
Bwaise	106	10601	2	20	18-24(young)	Post prim	Student	Single/nevermarried	0																										60
Bwaise	106	10601	2	20	18-24(young)	Post prim	Student	Single/nevermarried	0																										61
Bwaise	106	10601	2	20	18-24(young)	Post prim	Student	Single/nevermarried	0																										62
Bwaise	106	10601	2	20	18-24(young)	Post prim	Student	Single/nevermarried	0																										63
Bwaise	106	10601	2	20	18-24(young)	Post prim	Student	Single/nevermarried	0																										64
Bwaise	106	10601	2	20	18-24(young)	Post prim	Student	Single/nevermarried	0																										65
Bwaise	106	10601	2	20	18-24(young)	Post prim	Student	Single/nevermarried	0																										66
Bwaise	106	10601	2	20	18-24(young)	Post prim	Student	Single/nevermarried	0																										67
Bwaise	106	10601	2	20	18-24(young)	Post prim	Student	Single/nevermarried	0																										68
Bwaise	106	10601	2	20	18-24(young)	Post prim	Student	Single/nevermarried	0																										69
Bwaise	106	10601	2	20	18-24(young)	Post prim	Student	Single/nevermarried	0																										70
Bwaise	106	10601	2	20	18-24(young)	Post prim	Student	Single/nevermarried	0																										71
Bwaise	106	10601	2	20	18-24(young)	Post prim	Student	Single/nevermarried	0																										72
Bwaise	106	10601	2	20	18-24(young)	Post prim	Student	Single/nevermarried	0																										73
Bwaise	106	10601	2	20	18-24(young)	Post prim	Student	Single/nevermarried	0																										74
Bwaise	106	10601	2	20	18-24(young)	Post prim	Student	Single/nevermarried	0																										75
Bwaise	106	10601	2	20	18-24(young)	Post prim	Student	Single/nevermarried	0																										76
Bwaise	106	10601	2	20	18-24(young)	Post prim	Student	Single/nevermarried	0																										77
Bwaise	106	10601	2	20	18-24(young)	Post prim	Student	Single/nevermarried	0																										78
Bwaise	106	10601	2	20	18-24(young)	Post prim	Student	Single/nevermarried	0																										79
Bwaise	106	10601	2	20	18-24(young)	Post prim	Student	Single/nevermarried	0																										80
Bwaise	106	10601	2	20	18-24(young)	Post prim	Student	Single/nevermarried	0																										81
Bwaise	106	10601	2	20	18-24(young)	Post prim	Student	Single/nevermarried	0																										82
Bwaise	106	10601	2	20	18-24(young)	Post prim	Student	Single/nevermarried	0																										83
Bwaise	106	10601	2	20	18-24(young)	Post prim	Student	Single/nevermarried	0																										84
Bwaise	106	10601	2	20	18-24(young)	Post prim	Student	Single/nevermarried	0																										85
Bwaise	106	10601	2	20	18-24(young)	Post prim	Student	Single/nevermarried	0																										86
Bwaise	106	10601	2	20	18-24(young)	Post prim	Student	Single/nevermarried	0																										87
Bwaise	106	10601	2	20	18-24(young)	Post prim	Student	Single/nevermarried	0																										88
Bwaise	106	10601	2	20	18-24(young)	Post prim	Student	Single/nevermarried	0																										89
Bwaise	106	10601	2	20	18-24(young)	Post prim	Student	Single/nevermarried	0																										90
Bwaise	106	10602	2	50	25+(old)	None/pre-pri	Informal	Married/cohab	0																										1
Bwaise	106	10602	2	50	25+(old)	None/pre-pri	Informal	Married/cohab	1																		0								2
Bwaise	106	10602	2	50	25+(old)	None/pre-pri	Informal	Married/cohab	0																										3
Bwaise	106	10602	2	50	25+(old)	None/pre-pri	Informal	Married/cohab	0																										4
Bwaise	106	10602	2	50	25+(old)	None/pre-pri	Informal	Married/cohab	0																										5
Bwaise	106	10602	2	50	25+(old)	None/pre-pri	Informal	Married/cohab	1																		0								6
Bwaise	106	10602	2	50	25+(old)	None/pre-pri	Informal	Married/cohab	0																										7
Bwaise	106	10602	2	50	25+(old)	None/pre-pri	Informal	Married/cohab	1																		0								8
Bwaise	106	10602	2	50	25+(old)	None/pre-pri	Informal	Married/cohab	0																										9
Bwaise	106	10602	2	50	25+(old)	None/pre-pri	Informal	Married/cohab	1																		0								10
Bwaise	106	10602	2	50	25+(old)	None/pre-pri	Informal	Married/cohab	0																										11
Bwaise	106	10602	2	50	25+(old)	None/pre-pri	Informal	Married/cohab	1																		0								12
Bwaise	106	10602	2	50	25+(old)	None/pre-pri	Informal	Married/cohab	0																										13
Bwaise	106	10602	2	50	25+(old)	None/pre-pri	Informal	Married/cohab	0																										14
Bwaise	106	10602	2	50	25+(old)	None/pre-pri	Informal	Married/cohab	0																										15
Bwaise	106	10602	2	50	25+(old)	None/pre-pri	Informal	Married/cohab	0																										16
Bwaise	106	10602	2	50	25+(old)	None/pre-pri	Informal	Married/cohab	0																										17
Bwaise	106	10602	2	50	25+(old)	None/pre-pri	Informal	Married/cohab	0																										18
Bwaise	106	10602	2	50	25+(old)	None/pre-pri	Informal	Married/cohab	0																										19
Bwaise	106	10602	2	50	25+(old)	None/pre-pri	Informal	Married/cohab	0																										20
Bwaise	106	10602	2	50	25+(old)	None/pre-pri	Informal	Married/cohab	0																										21
Bwaise	106	10602	2	50	25+(old)	None/pre-pri	Informal	Married/cohab	0																										22
Bwaise	106	10602	2	50	25+(old)	None/pre-pri	Informal	Married/cohab	0																										23
Bwaise	106	10602	2	50	25+(old)	None/pre-pri	Informal	Married/cohab	0																										24
Bwaise	106	10602	2	50	25+(old)	None/pre-pri	Informal	Married/cohab	0																										25
Bwaise	106	10602	2	50	25+(old)	None/pre-pri	Informal	Married/cohab	0																										26
Bwaise	106	10602	2	50	25+(old)	None/pre-pri	Informal	Married/cohab	0																										27
Bwaise	106	10602	2	50	25+(old)	None/pre-pri	Informal	Married/cohab	0																										28
Bwaise	106	10602	2	50	25+(old)	None/pre-pri	Informal	Married/cohab	0																										29
Bwaise	106	10602	2	50	25+(old)	None/pre-pri	Informal	Married/cohab	0																										30
Bwaise	106	10602	2	50	25+(old)	None/pre-pri	Informal	Married/cohab	0																										31
Bwaise	106	10602	2	50	25+(old)	None/pre-pri	Informal	Married/cohab	0																										32
Bwaise	106	10602	2	50	25+(old)	None/pre-pri	Informal	Married/cohab	0																										33
Bwaise	106	10602	2	50	25+(old)	None/pre-pri	Informal	Married/cohab	0																										34
Bwaise	106	10602	2	50	25+(old)	None/pre-pri	Informal	Married/cohab	0																										35
Bwaise	106	10602	2	50	25+(old)	None/pre-pri	Informal	Married/cohab	0																										36
Bwaise	106	10602	2	50	25+(old)	None/pre-pri	Informal	Married/cohab	0																										37
Bwaise	106	10602	2	50	25+(old)	None/pre-pri	Informal	Married/cohab	0																										38
Bwaise	106	10602	2	50	25+(old)	None/pre-pri	Informal	Married/cohab	0																										39
Bwaise	106	10602	2	50	25+(old)	None/pre-pri	Informal	Married/cohab	0																										40
Bwaise	106	10602	2	50	25+(old)	None/pre-pri	Informal	Married/cohab	0																										41
Bwaise	106	10602	2	50	25+(old)	None/pre-pri	Informal	Married/cohab	0																										42
Bwaise	106	10602	2	50	25+(old)	None/pre-pri	Informal	Married/cohab	0																										43
Bwaise	106	10602	2	50	25+(old)	None/pre-pri	Informal	Married/cohab	0																										44
Bwaise	106	10602	2	50	25+(old)	None/pre-pri	Informal	Married/cohab	0																										45
Bwaise	106	10602	2	50	25+(old)	None/pre-pri	Informal	Married/cohab	0																										46
Bwaise	106	10602	2	50	25+(old)	None/pre-pri	Informal	Married/cohab	0																										47
Bwaise	106	10602	2	50	25+(old)	None/pre-pri	Informal	Married/cohab	0																										48
Bwaise	106	10602	2	50	25+(old)	None/pre-pri	Informal	Married/cohab	0																										49
Bwaise	106	10602	2	50	25+(old)	None/pre-pri	Informal	Married/cohab	0																										50
Bwaise	106	10602	2	50	25+(old)	None/pre-pri	Informal	Married/cohab	0																										51
Bwaise	106	10602	2	50	25+(old)	None/pre-pri	Informal	Married/cohab	0																										52
Bwaise	106	10602	2	50	25+(old)	None/pre-pri	Informal	Married/cohab	0																										53
Bwaise	106	10602	2	50	25+(old)	None/pre-pri	Informal	Married/cohab	0																										54
Bwaise	106	10602	2	50	25+(old)	None/pre-pri	Informal	Married/cohab	0																										55
Bwaise	106	10602	2	50	25+(old)	None/pre-pri	Informal	Married/cohab	0																										56
Bwaise	106	10602	2	50	25+(old)	None/pre-pri	Informal	Married/cohab	0																										57
Bwaise	106	10602	2	50	25+(old)	None/pre-pri	Informal	Married/cohab	0																										58
Bwaise	106	10602	2	50	25+(old)	None/pre-pri	Informal	Married/cohab	0																										59
Bwaise	106	10602	2	50	25+(old)	None/pre-pri	Informal	Married/cohab	0																										60
Bwaise	106	10602	2	50	25+(old)	None/pre-pri	Informal	Married/cohab	0																										61
Bwaise	106	10602	2	50	25+(old)	None/pre-pri	Informal	Married/cohab	0																										62
Bwaise	106	10602	2	50	25+(old)	None/pre-pri	Informal	Married/cohab	0																										63
Bwaise	106	10602	2	50	25+(old)	None/pre-pri	Informal	Married/cohab	0																										64
Bwaise	106	10602	2	50	25+(old)	None/pre-pri	Informal	Married/cohab	0																										65
Bwaise	106	10602	2	50	25+(old)	None/pre-pri	Informal	Married/cohab	0																										66
Bwaise	106	10602	2	50	25+(old)	None/pre-pri	Informal	Married/cohab	0																										67
Bwaise	106	10602	2	50	25+(old)	None/pre-pri	Informal	Married/cohab	0																										68
Bwaise	106	10602	2	50	25+(old)	None/pre-pri	Informal	Married/cohab	0																										69
Bwaise	106	10602	2	50	25+(old)	None/pre-pri	Informal	Married/cohab	0																										70
Bwaise	106	10602	2	50	25+(old)	None/pre-pri	Informal	Married/cohab	0																										71
Bwaise	106	10602	2	50	25+(old)	None/pre-pri	Informal	Married/cohab	0																										72
Bwaise	106	10602	2	50	25+(old)	None/pre-pri	Informal	Married/cohab	0																										73
Bwaise	106	10602	2	50	25+(old)	None/pre-pri	Informal	Married/cohab	0																										74
Bwaise	106	10602	2	50	25+(old)	None/pre-pri	Informal	Married/cohab	0																										75
Bwaise	106	10602	2	50	25+(old)	None/pre-pri	Informal	Married/cohab	0																										76
Bwaise	106	10602	2	50	25+(old)	None/pre-pri	Informal	Married/cohab	0																										77
Bwaise	106	10602	2	50	25+(old)	None/pre-pri	Informal	Married/cohab	0																										78
Bwaise	106	10602	2	50	25+(old)	None/pre-pri	Informal	Married/cohab	0																										79
Bwaise	106	10602	2	50	25+(old)	None/pre-pri	Informal	Married/cohab	0																										80
Bwaise	106	10602	2	50	25+(old)	None/pre-pri	Informal	Married/cohab	0																										81
Bwaise	106	10602	2	50	25+(old)	None/pre-pri	Informal	Married/cohab	0																										82
Bwaise	106	10602	2	50	25+(old)	None/pre-pri	Informal	Married/cohab	0																										83
Bwaise	106	10602	2	50	25+(old)	None/pre-pri	Informal	Married/cohab	0																										84
Bwaise	106	10602	2	50	25+(old)	None/pre-pri	Informal	Married/cohab	0																										85
Bwaise	106	10602	2	50	25+(old)	None/pre-pri	Informal	Married/cohab	0																										86
Bwaise	106	10602	2	50	25+(old)	None/pre-pri	Informal	Married/cohab	0																										87
Bwaise	106	10602	2	50	25+(old)	None/pre-pri	Informal	Married/cohab	0																										88
Bwaise	106	10602	2	50	25+(old)	None/pre-pri	Informal	Married/cohab	0																										89
Bwaise	106	10602	2	50	25+(old)	None/pre-pri	Informal	Married/cohab	0																										90
Bwaise	107	10701	1	18	18-24(young)	Prim	Minor/infant	Single/nevermarried	1																		0								1
Bwaise	107	10701	1	18	18-24(young)	Prim	Minor/infant	Single/nevermarried	1																		0								2
Bwaise	107	10701	1	18	18-24(young)	Prim	Minor/infant	Single/nevermarried	1																		0								3
Bwaise	107	10701	1	18	18-24(young)	Prim	Minor/infant	Single/nevermarried	1																		0								4
Bwaise	107	10701	1	18	18-24(young)	Prim	Minor/infant	Single/nevermarried	0																										5
Bwaise	107	10701	1	18	18-24(young)	Prim	Minor/infant	Single/nevermarried	0																										6
Bwaise	107	10701	1	18	18-24(young)	Prim	Minor/infant	Single/nevermarried	0																										7
Bwaise	107	10701	1	18	18-24(young)	Prim	Minor/infant	Single/nevermarried	0																										8
Bwaise	107	10701	1	18	18-24(young)	Prim	Minor/infant	Single/nevermarried	0																										9
Bwaise	107	10701	1	18	18-24(young)	Prim	Minor/infant	Single/nevermarried	1																		0								10
Bwaise	107	10701	1	18	18-24(young)	Prim	Minor/infant	Single/nevermarried	1																		0								11
Bwaise	107	10701	1	18	18-24(young)	Prim	Minor/infant	Single/nevermarried	0																										12
Bwaise	107	10701	1	18	18-24(young)	Prim	Minor/infant	Single/nevermarried	1																		0								13
Bwaise	107	10701	1	18	18-24(young)	Prim	Minor/infant	Single/nevermarried	1																		0								14
Bwaise	107	10701	1	18	18-24(young)	Prim	Minor/infant	Single/nevermarried	1																		0								15
Bwaise	107	10701	1	18	18-24(young)	Prim	Minor/infant	Single/nevermarried	1																		0								16
Bwaise	107	10701	1	18	18-24(young)	Prim	Minor/infant	Single/nevermarried	1																		0								17
Bwaise	107	10701	1	18	18-24(young)	Prim	Minor/infant	Single/nevermarried	1																		0								18
Bwaise	107	10701	1	18	18-24(young)	Prim	Minor/infant	Single/nevermarried	1																		0								19
Bwaise	107	10701	1	18	18-24(young)	Prim	Minor/infant	Single/nevermarried	1																		0								20
Bwaise	107	10701	1	18	18-24(young)	Prim	Minor/infant	Single/nevermarried	1																		0								21
Bwaise	107	10701	1	18	18-24(young)	Prim	Minor/infant	Single/nevermarried	1																		0								22
Bwaise	107	10701	1	18	18-24(young)	Prim	Minor/infant	Single/nevermarried	1																		0								23
Bwaise	107	10701	1	18	18-24(young)	Prim	Minor/infant	Single/nevermarried	1																		0								24
Bwaise	107	10701	1	18	18-24(young)	Prim	Minor/infant	Single/nevermarried	1																		0								25
Bwaise	107	10701	1	18	18-24(young)	Prim	Minor/infant	Single/nevermarried	1																		0								26
Bwaise	107	10701	1	18	18-24(young)	Prim	Minor/infant	Single/nevermarried	1																		0								27
Bwaise	107	10701	1	18	18-24(young)	Prim	Minor/infant	Single/nevermarried	1																		0								28
Bwaise	107	10701	1	18	18-24(young)	Prim	Minor/infant	Single/nevermarried	1																		0								29
Bwaise	107	10701	1	18	18-24(young)	Prim	Minor/infant	Single/nevermarried	1																		0								30
Bwaise	107	10701	1	18	18-24(young)	Prim	Minor/infant	Single/nevermarried	1																		0								31
Bwaise	107	10701	1	18	18-24(young)	Prim	Minor/infant	Single/nevermarried	1																		0								32
Bwaise	107	10701	1	18	18-24(young)	Prim	Minor/infant	Single/nevermarried	1																		0								33
Bwaise	107	10701	1	18	18-24(young)	Prim	Minor/infant	Single/nevermarried	1																		0								34
Bwaise	107	10701	1	18	18-24(young)	Prim	Minor/infant	Single/nevermarried	1																		0								35
Bwaise	107	10701	1	18	18-24(young)	Prim	Minor/infant	Single/nevermarried	1																		0								36
Bwaise	107	10701	1	18	18-24(young)	Prim	Minor/infant	Single/nevermarried	1																		0								37
Bwaise	107	10701	1	18	18-24(young)	Prim	Minor/infant	Single/nevermarried	1																		0								38
Bwaise	107	10701	1	18	18-24(young)	Prim	Minor/infant	Single/nevermarried	1																		0								39
Bwaise	107	10701	1	18	18-24(young)	Prim	Minor/infant	Single/nevermarried	0																										40
Bwaise	107	10701	1	18	18-24(young)	Prim	Minor/infant	Single/nevermarried	1																		0								41
Bwaise	107	10701	1	18	18-24(young)	Prim	Minor/infant	Single/nevermarried	1																		0								42
Bwaise	107	10701	1	18	18-24(young)	Prim	Minor/infant	Single/nevermarried	1																		0								43
Bwaise	107	10701	1	18	18-24(young)	Prim	Minor/infant	Single/nevermarried	1																		0								44
Bwaise	107	10701	1	18	18-24(young)	Prim	Minor/infant	Single/nevermarried	1																		0								45
Bwaise	107	10701	1	18	18-24(young)	Prim	Minor/infant	Single/nevermarried	1																		0								46
Bwaise	107	10701	1	18	18-24(young)	Prim	Minor/infant	Single/nevermarried	1																		0								47
Bwaise	107	10701	1	18	18-24(young)	Prim	Minor/infant	Single/nevermarried	1																		0								48
Bwaise	107	10701	1	18	18-24(young)	Prim	Minor/infant	Single/nevermarried	1																		0								49
Bwaise	107	10701	1	18	18-24(young)	Prim	Minor/infant	Single/nevermarried	1																		0								50
Bwaise	107	10701	1	18	18-24(young)	Prim	Minor/infant	Single/nevermarried	1																		0								51
Bwaise	107	10701	1	18	18-24(young)	Prim	Minor/infant	Single/nevermarried	1																		0								52
Bwaise	107	10701	1	18	18-24(young)	Prim	Minor/infant	Single/nevermarried	1																		0								53
Bwaise	107	10701	1	18	18-24(young)	Prim	Minor/infant	Single/nevermarried	1																		0								54
Bwaise	107	10701	1	18	18-24(young)	Prim	Minor/infant	Single/nevermarried	1																		0								55
Bwaise	107	10701	1	18	18-24(young)	Prim	Minor/infant	Single/nevermarried	1																		0								56
Bwaise	107	10701	1	18	18-24(young)	Prim	Minor/infant	Single/nevermarried	1																		0								57
Bwaise	107	10701	1	18	18-24(young)	Prim	Minor/infant	Single/nevermarried	1																		0								58
Bwaise	107	10701	1	18	18-24(young)	Prim	Minor/infant	Single/nevermarried	1																		0								59
Bwaise	107	10701	1	18	18-24(young)	Prim	Minor/infant	Single/nevermarried	1																		0								60
Bwaise	107	10701	1	18	18-24(young)	Prim	Minor/infant	Single/nevermarried	1																		0								61
Bwaise	107	10701	1	18	18-24(young)	Prim	Minor/infant	Single/nevermarried	1																		0								62
Bwaise	107	10701	1	18	18-24(young)	Prim	Minor/infant	Single/nevermarried	1																		0								63
Bwaise	107	10701	1	18	18-24(young)	Prim	Minor/infant	Single/nevermarried	1																		0								64
Bwaise	107	10701	1	18	18-24(young)	Prim	Minor/infant	Single/nevermarried	1																		0								65
Bwaise	107	10701	1	18	18-24(young)	Prim	Minor/infant	Single/nevermarried	1																		0								66
Bwaise	107	10701	1	18	18-24(young)	Prim	Minor/infant	Single/nevermarried	1																		0								67
Bwaise	107	10701	1	18	18-24(young)	Prim	Minor/infant	Single/nevermarried	0																										68
Bwaise	107	10701	1	18	18-24(young)	Prim	Minor/infant	Single/nevermarried	1																		0								69
Bwaise	107	10701	1	18	18-24(young)	Prim	Minor/infant	Single/nevermarried	1																		0								70
Bwaise	107	10701	1	18	18-24(young)	Prim	Minor/infant	Single/nevermarried	1																		0								71
Bwaise	107	10701	1	18	18-24(young)	Prim	Minor/infant	Single/nevermarried	1																		0								72
Bwaise	107	10701	1	18	18-24(young)	Prim	Minor/infant	Single/nevermarried	1																		0								73
Bwaise	107	10701	1	18	18-24(young)	Prim	Minor/infant	Single/nevermarried	1																		0								74
Bwaise	107	10701	1	18	18-24(young)	Prim	Minor/infant	Single/nevermarried	1																		0								75
Bwaise	107	10701	1	18	18-24(young)	Prim	Minor/infant	Single/nevermarried	1																		0								76
Bwaise	107	10701	1	18	18-24(young)	Prim	Minor/infant	Single/nevermarried	1																		0								77
Bwaise	107	10701	1	18	18-24(young)	Prim	Minor/infant	Single/nevermarried	1																		0								78
Bwaise	107	10701	1	18	18-24(young)	Prim	Minor/infant	Single/nevermarried	1																		0								79
Bwaise	107	10701	1	18	18-24(young)	Prim	Minor/infant	Single/nevermarried	0																										80
Bwaise	107	10701	1	18	18-24(young)	Prim	Minor/infant	Single/nevermarried	1																		0								81
Bwaise	107	10701	1	18	18-24(young)	Prim	Minor/infant	Single/nevermarried	1																		0								82
Bwaise	107	10701	1	18	18-24(young)	Prim	Minor/infant	Single/nevermarried	1																		0								83
Bwaise	107	10701	1	18	18-24(young)	Prim	Minor/infant	Single/nevermarried	1																		0								84
Bwaise	107	10701	1	18	18-24(young)	Prim	Minor/infant	Single/nevermarried	1																		0								85
Bwaise	107	10701	1	18	18-24(young)	Prim	Minor/infant	Single/nevermarried	1																		0								86
Bwaise	107	10701	1	18	18-24(young)	Prim	Minor/infant	Single/nevermarried	1																		0								87
Bwaise	107	10701	1	18	18-24(young)	Prim	Minor/infant	Single/nevermarried	1																		0								88
Bwaise	107	10701	1	18	18-24(young)	Prim	Minor/infant	Single/nevermarried	0																										89
Bwaise	107	10701	1	18	18-24(young)	Prim	Minor/infant	Single/nevermarried	1																		0								90
Bwaise	107	10702	2	18	18-24(young)	Prim	Student	Single/nevermarried	1	1	1	1	1	1	1	1	1	1	1	1	1	1	1	1	1	1	1	0	0	0	1	1	0	0	1
Bwaise	107	10702	2	18	18-24(young)	Prim	Student	Single/nevermarried	1	1	1	1	1	1	1	1	1	1	1	1	1	1	1	1	1	1	0								2
Bwaise	107	10702	2	18	18-24(young)	Prim	Student	Single/nevermarried	0																										3
Bwaise	107	10702	2	18	18-24(young)	Prim	Student	Single/nevermarried	0																										4
Bwaise	107	10702	2	18	18-24(young)	Prim	Student	Single/nevermarried	0																										5
Bwaise	107	10702	2	18	18-24(young)	Prim	Student	Single/nevermarried	0																										6
Bwaise	107	10702	2	18	18-24(young)	Prim	Student	Single/nevermarried	0																										7
Bwaise	107	10702	2	18	18-24(young)	Prim	Student	Single/nevermarried	0																										8
Bwaise	107	10702	2	18	18-24(young)	Prim	Student	Single/nevermarried	0																										9
Bwaise	107	10702	2	18	18-24(young)	Prim	Student	Single/nevermarried	1																		0								10
Bwaise	107	10702	2	18	18-24(young)	Prim	Student	Single/nevermarried	1																		0								11
Bwaise	107	10702	2	18	18-24(young)	Prim	Student	Single/nevermarried	0																										12
Bwaise	107	10702	2	18	18-24(young)	Prim	Student	Single/nevermarried	1																		0								13
Bwaise	107	10702	2	18	18-24(young)	Prim	Student	Single/nevermarried	1																		0								14
Bwaise	107	10702	2	18	18-24(young)	Prim	Student	Single/nevermarried	1																		0								15
Bwaise	107	10702	2	18	18-24(young)	Prim	Student	Single/nevermarried	1																		0								16
Bwaise	107	10702	2	18	18-24(young)	Prim	Student	Single/nevermarried	1																		0								17
Bwaise	107	10702	2	18	18-24(young)	Prim	Student	Single/nevermarried	1																		0								18
Bwaise	107	10702	2	18	18-24(young)	Prim	Student	Single/nevermarried	1																		0								19
Bwaise	107	10702	2	18	18-24(young)	Prim	Student	Single/nevermarried	1																		0								20
Bwaise	107	10702	2	18	18-24(young)	Prim	Student	Single/nevermarried	1																		0								21
Bwaise	107	10702	2	18	18-24(young)	Prim	Student	Single/nevermarried	1																		0								22
Bwaise	107	10702	2	18	18-24(young)	Prim	Student	Single/nevermarried	1																		0								23
Bwaise	107	10702	2	18	18-24(young)	Prim	Student	Single/nevermarried	1																		0								24
Bwaise	107	10702	2	18	18-24(young)	Prim	Student	Single/nevermarried	1																		0								25
Bwaise	107	10702	2	18	18-24(young)	Prim	Student	Single/nevermarried	1																		0								26
Bwaise	107	10702	2	18	18-24(young)	Prim	Student	Single/nevermarried	1																		0								27
Bwaise	107	10702	2	18	18-24(young)	Prim	Student	Single/nevermarried	1																		0								28
Bwaise	107	10702	2	18	18-24(young)	Prim	Student	Single/nevermarried	1																		0								29
Bwaise	107	10702	2	18	18-24(young)	Prim	Student	Single/nevermarried	1																		0								30
Bwaise	107	10702	2	18	18-24(young)	Prim	Student	Single/nevermarried	1																		0								31
Bwaise	107	10702	2	18	18-24(young)	Prim	Student	Single/nevermarried	1																		0								32
Bwaise	107	10702	2	18	18-24(young)	Prim	Student	Single/nevermarried	1																		0								33
Bwaise	107	10702	2	18	18-24(young)	Prim	Student	Single/nevermarried	1																		0								34
Bwaise	107	10702	2	18	18-24(young)	Prim	Student	Single/nevermarried	1																		0								35
Bwaise	107	10702	2	18	18-24(young)	Prim	Student	Single/nevermarried	1																		0								36
Bwaise	107	10702	2	18	18-24(young)	Prim	Student	Single/nevermarried	1																		0								37
Bwaise	107	10702	2	18	18-24(young)	Prim	Student	Single/nevermarried	1																		0								38
Bwaise	107	10702	2	18	18-24(young)	Prim	Student	Single/nevermarried	1																		0								39
Bwaise	107	10702	2	18	18-24(young)	Prim	Student	Single/nevermarried	0																										40
Bwaise	107	10702	2	18	18-24(young)	Prim	Student	Single/nevermarried	1																		0								41
Bwaise	107	10702	2	18	18-24(young)	Prim	Student	Single/nevermarried	1																		0								42
Bwaise	107	10702	2	18	18-24(young)	Prim	Student	Single/nevermarried	1																		0								43
Bwaise	107	10702	2	18	18-24(young)	Prim	Student	Single/nevermarried	1																		0								44
Bwaise	107	10702	2	18	18-24(young)	Prim	Student	Single/nevermarried	1																		0								45
Bwaise	107	10702	2	18	18-24(young)	Prim	Student	Single/nevermarried	1																		0								46
Bwaise	107	10702	2	18	18-24(young)	Prim	Student	Single/nevermarried	1																		0								47
Bwaise	107	10702	2	18	18-24(young)	Prim	Student	Single/nevermarried	1																		0								48
Bwaise	107	10702	2	18	18-24(young)	Prim	Student	Single/nevermarried	1																		0								49
Bwaise	107	10702	2	18	18-24(young)	Prim	Student	Single/nevermarried	1																		0								50
Bwaise	107	10702	2	18	18-24(young)	Prim	Student	Single/nevermarried	1																		0								51
Bwaise	107	10702	2	18	18-24(young)	Prim	Student	Single/nevermarried	1																		0								52
Bwaise	107	10702	2	18	18-24(young)	Prim	Student	Single/nevermarried	1																		0								53
Bwaise	107	10702	2	18	18-24(young)	Prim	Student	Single/nevermarried	1																		0								54
Bwaise	107	10702	2	18	18-24(young)	Prim	Student	Single/nevermarried	1																		0								55
Bwaise	107	10702	2	18	18-24(young)	Prim	Student	Single/nevermarried	1																		0								56
Bwaise	107	10702	2	18	18-24(young)	Prim	Student	Single/nevermarried	1																		0								57
Bwaise	107	10702	2	18	18-24(young)	Prim	Student	Single/nevermarried	1																		0								58
Bwaise	107	10702	2	18	18-24(young)	Prim	Student	Single/nevermarried	1																		0								59
Bwaise	107	10702	2	18	18-24(young)	Prim	Student	Single/nevermarried	1																		0								60
Bwaise	107	10702	2	18	18-24(young)	Prim	Student	Single/nevermarried	1																		0								61
Bwaise	107	10702	2	18	18-24(young)	Prim	Student	Single/nevermarried	1																		0								62
Bwaise	107	10702	2	18	18-24(young)	Prim	Student	Single/nevermarried	1																		0								63
Bwaise	107	10702	2	18	18-24(young)	Prim	Student	Single/nevermarried	1																		0								64
Bwaise	107	10702	2	18	18-24(young)	Prim	Student	Single/nevermarried	1																		0								65
Bwaise	107	10702	2	18	18-24(young)	Prim	Student	Single/nevermarried	1																		0								66
Bwaise	107	10702	2	18	18-24(young)	Prim	Student	Single/nevermarried	1																		0								67
Bwaise	107	10702	2	18	18-24(young)	Prim	Student	Single/nevermarried	0																										68
Bwaise	107	10702	2	18	18-24(young)	Prim	Student	Single/nevermarried	1																		0								69
Bwaise	107	10702	2	18	18-24(young)	Prim	Student	Single/nevermarried	1																		0								70
Bwaise	107	10702	2	18	18-24(young)	Prim	Student	Single/nevermarried	1																		0								71
Bwaise	107	10702	2	18	18-24(young)	Prim	Student	Single/nevermarried	1																		0								72
Bwaise	107	10702	2	18	18-24(young)	Prim	Student	Single/nevermarried	1																		0								73
Bwaise	107	10702	2	18	18-24(young)	Prim	Student	Single/nevermarried	1																		0								74
Bwaise	107	10702	2	18	18-24(young)	Prim	Student	Single/nevermarried	1																		0								75
Bwaise	107	10702	2	18	18-24(young)	Prim	Student	Single/nevermarried	1																		0								76
Bwaise	107	10702	2	18	18-24(young)	Prim	Student	Single/nevermarried	1																		0								77
Bwaise	107	10702	2	18	18-24(young)	Prim	Student	Single/nevermarried	1																		0								78
Bwaise	107	10702	2	18	18-24(young)	Prim	Student	Single/nevermarried	1																		0								79
Bwaise	107	10702	2	18	18-24(young)	Prim	Student	Single/nevermarried	0																										80
Bwaise	107	10702	2	18	18-24(young)	Prim	Student	Single/nevermarried	1																		0								81
Bwaise	107	10702	2	18	18-24(young)	Prim	Student	Single/nevermarried	1																		0								82
Bwaise	107	10702	2	18	18-24(young)	Prim	Student	Single/nevermarried	1																		0								83
Bwaise	107	10702	2	18	18-24(young)	Prim	Student	Single/nevermarried	1																		0								84
Bwaise	107	10702	2	18	18-24(young)	Prim	Student	Single/nevermarried	1																		0								85
Bwaise	107	10702	2	18	18-24(young)	Prim	Student	Single/nevermarried	1																		0								86
Bwaise	107	10702	2	18	18-24(young)	Prim	Student	Single/nevermarried	1																		0								87
Bwaise	107	10702	2	18	18-24(young)	Prim	Student	Single/nevermarried	1																		0								88
Bwaise	107	10702	2	18	18-24(young)	Prim	Student	Single/nevermarried	0																										89
Bwaise	107	10702	2	18	18-24(young)	Prim	Student	Single/nevermarried	1																		0								90
Bwaise	107	10703	1	19	18-24(young)	Prim	Student	Single/nevermarried	1																		0								1
Bwaise	107	10703	1	19	18-24(young)	Prim	Student	Single/nevermarried	0																										2
Bwaise	107	10703	1	19	18-24(young)	Prim	Student	Single/nevermarried	1																		0								3
Bwaise	107	10703	1	19	18-24(young)	Prim	Student	Single/nevermarried	1																		0								4
Bwaise	107	10703	1	19	18-24(young)	Prim	Student	Single/nevermarried	0																										5
Bwaise	107	10703	1	19	18-24(young)	Prim	Student	Single/nevermarried	0																										6
Bwaise	107	10703	1	19	18-24(young)	Prim	Student	Single/nevermarried	0																										7
Bwaise	107	10703	1	19	18-24(young)	Prim	Student	Single/nevermarried	0																										8
Bwaise	107	10703	1	19	18-24(young)	Prim	Student	Single/nevermarried	0																										9
Bwaise	107	10703	1	19	18-24(young)	Prim	Student	Single/nevermarried	1																		0								10
Bwaise	107	10703	1	19	18-24(young)	Prim	Student	Single/nevermarried	1																		0								11
Bwaise	107	10703	1	19	18-24(young)	Prim	Student	Single/nevermarried	0																										12
Bwaise	107	10703	1	19	18-24(young)	Prim	Student	Single/nevermarried	1																		0								13
Bwaise	107	10703	1	19	18-24(young)	Prim	Student	Single/nevermarried	1																		0								14
Bwaise	107	10703	1	19	18-24(young)	Prim	Student	Single/nevermarried	1																		0								15
Bwaise	107	10703	1	19	18-24(young)	Prim	Student	Single/nevermarried	1																		0								16
Bwaise	107	10703	1	19	18-24(young)	Prim	Student	Single/nevermarried	1																		0								17
Bwaise	107	10703	1	19	18-24(young)	Prim	Student	Single/nevermarried	1																		0								18
Bwaise	107	10703	1	19	18-24(young)	Prim	Student	Single/nevermarried	1																		0								19
Bwaise	107	10703	1	19	18-24(young)	Prim	Student	Single/nevermarried	1																		0								20
Bwaise	107	10703	1	19	18-24(young)	Prim	Student	Single/nevermarried	1																		0								21
Bwaise	107	10703	1	19	18-24(young)	Prim	Student	Single/nevermarried	1																		0								22
Bwaise	107	10703	1	19	18-24(young)	Prim	Student	Single/nevermarried	1																		0								23
Bwaise	107	10703	1	19	18-24(young)	Prim	Student	Single/nevermarried	1																		0								24
Bwaise	107	10703	1	19	18-24(young)	Prim	Student	Single/nevermarried	1																		0								25
Bwaise	107	10703	1	19	18-24(young)	Prim	Student	Single/nevermarried	1																		0								26
Bwaise	107	10703	1	19	18-24(young)	Prim	Student	Single/nevermarried	1																		0								27
Bwaise	107	10703	1	19	18-24(young)	Prim	Student	Single/nevermarried	1																		0								28
Bwaise	107	10703	1	19	18-24(young)	Prim	Student	Single/nevermarried	1																		0								29
Bwaise	107	10703	1	19	18-24(young)	Prim	Student	Single/nevermarried	1																		0								30
Bwaise	107	10703	1	19	18-24(young)	Prim	Student	Single/nevermarried	1																		0								31
Bwaise	107	10703	1	19	18-24(young)	Prim	Student	Single/nevermarried	1																		0								32
Bwaise	107	10703	1	19	18-24(young)	Prim	Student	Single/nevermarried	1																		0								33
Bwaise	107	10703	1	19	18-24(young)	Prim	Student	Single/nevermarried	1																		0								34
Bwaise	107	10703	1	19	18-24(young)	Prim	Student	Single/nevermarried	1																		0								35
Bwaise	107	10703	1	19	18-24(young)	Prim	Student	Single/nevermarried	1																		0								36
Bwaise	107	10703	1	19	18-24(young)	Prim	Student	Single/nevermarried	1																		0								37
Bwaise	107	10703	1	19	18-24(young)	Prim	Student	Single/nevermarried	1																		0								38
Bwaise	107	10703	1	19	18-24(young)	Prim	Student	Single/nevermarried	1																		0								39
Bwaise	107	10703	1	19	18-24(young)	Prim	Student	Single/nevermarried	1																		0								40
Bwaise	107	10703	1	19	18-24(young)	Prim	Student	Single/nevermarried	1																		0								41
Bwaise	107	10703	1	19	18-24(young)	Prim	Student	Single/nevermarried	1																		0								42
Bwaise	107	10703	1	19	18-24(young)	Prim	Student	Single/nevermarried	1																		0								43
Bwaise	107	10703	1	19	18-24(young)	Prim	Student	Single/nevermarried	1																		0								44
Bwaise	107	10703	1	19	18-24(young)	Prim	Student	Single/nevermarried	1																		0								45
Bwaise	107	10703	1	19	18-24(young)	Prim	Student	Single/nevermarried	1																		0								46
Bwaise	107	10703	1	19	18-24(young)	Prim	Student	Single/nevermarried	1																		0								47
Bwaise	107	10703	1	19	18-24(young)	Prim	Student	Single/nevermarried	1																		0								48
Bwaise	107	10703	1	19	18-24(young)	Prim	Student	Single/nevermarried	1																		0								49
Bwaise	107	10703	1	19	18-24(young)	Prim	Student	Single/nevermarried	1																		0								50
Bwaise	107	10703	1	19	18-24(young)	Prim	Student	Single/nevermarried	1																		0								51
Bwaise	107	10703	1	19	18-24(young)	Prim	Student	Single/nevermarried	1																		0								52
Bwaise	107	10703	1	19	18-24(young)	Prim	Student	Single/nevermarried	1																		0								53
Bwaise	107	10703	1	19	18-24(young)	Prim	Student	Single/nevermarried	1																		0								54
Bwaise	107	10703	1	19	18-24(young)	Prim	Student	Single/nevermarried	1																		0								55
Bwaise	107	10703	1	19	18-24(young)	Prim	Student	Single/nevermarried	1																		0								56
Bwaise	107	10703	1	19	18-24(young)	Prim	Student	Single/nevermarried	1																		0								57
Bwaise	107	10703	1	19	18-24(young)	Prim	Student	Single/nevermarried	1																		0								58
Bwaise	107	10703	1	19	18-24(young)	Prim	Student	Single/nevermarried	1																		0								59
Bwaise	107	10703	1	19	18-24(young)	Prim	Student	Single/nevermarried	1																		0								60
Bwaise	107	10703	1	19	18-24(young)	Prim	Student	Single/nevermarried	1																		0								61
Bwaise	107	10703	1	19	18-24(young)	Prim	Student	Single/nevermarried	1																		0								62
Bwaise	107	10703	1	19	18-24(young)	Prim	Student	Single/nevermarried	1																		0								63
Bwaise	107	10703	1	19	18-24(young)	Prim	Student	Single/nevermarried	1																		0								64
Bwaise	107	10703	1	19	18-24(young)	Prim	Student	Single/nevermarried	1																		0								65
Bwaise	107	10703	1	19	18-24(young)	Prim	Student	Single/nevermarried	1																		0								66
Bwaise	107	10703	1	19	18-24(young)	Prim	Student	Single/nevermarried	1																		0								67
Bwaise	107	10703	1	19	18-24(young)	Prim	Student	Single/nevermarried	0																										68
Bwaise	107	10703	1	19	18-24(young)	Prim	Student	Single/nevermarried	1																		0								69
Bwaise	107	10703	1	19	18-24(young)	Prim	Student	Single/nevermarried	1																		0								70
Bwaise	107	10703	1	19	18-24(young)	Prim	Student	Single/nevermarried	1																		0								71
Bwaise	107	10703	1	19	18-24(young)	Prim	Student	Single/nevermarried	1																		0								72
Bwaise	107	10703	1	19	18-24(young)	Prim	Student	Single/nevermarried	1																		0								73
Bwaise	107	10703	1	19	18-24(young)	Prim	Student	Single/nevermarried	1																		0								74
Bwaise	107	10703	1	19	18-24(young)	Prim	Student	Single/nevermarried	1																		0								75
Bwaise	107	10703	1	19	18-24(young)	Prim	Student	Single/nevermarried	1																		0								76
Bwaise	107	10703	1	19	18-24(young)	Prim	Student	Single/nevermarried	1																		0								77
Bwaise	107	10703	1	19	18-24(young)	Prim	Student	Single/nevermarried	1																		0								78
Bwaise	107	10703	1	19	18-24(young)	Prim	Student	Single/nevermarried	1																		0								79
Bwaise	107	10703	1	19	18-24(young)	Prim	Student	Single/nevermarried	0																										80
Bwaise	107	10703	1	19	18-24(young)	Prim	Student	Single/nevermarried	1																		0								81
Bwaise	107	10703	1	19	18-24(young)	Prim	Student	Single/nevermarried	1																		0								82
Bwaise	107	10703	1	19	18-24(young)	Prim	Student	Single/nevermarried	1																		0								83
Bwaise	107	10703	1	19	18-24(young)	Prim	Student	Single/nevermarried	1																		0								84
Bwaise	107	10703	1	19	18-24(young)	Prim	Student	Single/nevermarried	1																		0								85
Bwaise	107	10703	1	19	18-24(young)	Prim	Student	Single/nevermarried	1																		0								86
Bwaise	107	10703	1	19	18-24(young)	Prim	Student	Single/nevermarried	1																		0								87
Bwaise	107	10703	1	19	18-24(young)	Prim	Student	Single/nevermarried	1																		0								88
Bwaise	107	10703	1	19	18-24(young)	Prim	Student	Single/nevermarried	0																										89
Bwaise	107	10703	1	19	18-24(young)	Prim	Student	Single/nevermarried	1																		0								90
Bwaise	107	10704	2	50	25+(old)	None/pre-pri	Informal	Single/nevermarried	1																		0								1
Bwaise	107	10704	2	50	25+(old)	None/pre-pri	Informal	Single/nevermarried	0																										2
Bwaise	107	10704	2	50	25+(old)	None/pre-pri	Informal	Single/nevermarried	1																		0								3
Bwaise	107	10704	2	50	25+(old)	None/pre-pri	Informal	Single/nevermarried	1																		0								4
Bwaise	107	10704	2	50	25+(old)	None/pre-pri	Informal	Single/nevermarried	0																										5
Bwaise	107	10704	2	50	25+(old)	None/pre-pri	Informal	Single/nevermarried	0																										6
Bwaise	107	10704	2	50	25+(old)	None/pre-pri	Informal	Single/nevermarried	0																										7
Bwaise	107	10704	2	50	25+(old)	None/pre-pri	Informal	Single/nevermarried	0																										8
Bwaise	107	10704	2	50	25+(old)	None/pre-pri	Informal	Single/nevermarried	0																										9
Bwaise	107	10704	2	50	25+(old)	None/pre-pri	Informal	Single/nevermarried	1																		0								10
Bwaise	107	10704	2	50	25+(old)	None/pre-pri	Informal	Single/nevermarried	1																		0								11
Bwaise	107	10704	2	50	25+(old)	None/pre-pri	Informal	Single/nevermarried	0																										12
Bwaise	107	10704	2	50	25+(old)	None/pre-pri	Informal	Single/nevermarried	1																		0								13
Bwaise	107	10704	2	50	25+(old)	None/pre-pri	Informal	Single/nevermarried	1																		0								14
Bwaise	107	10704	2	50	25+(old)	None/pre-pri	Informal	Single/nevermarried	1																		0								15
Bwaise	107	10704	2	50	25+(old)	None/pre-pri	Informal	Single/nevermarried	1																		0								16
Bwaise	107	10704	2	50	25+(old)	None/pre-pri	Informal	Single/nevermarried	1																		0								17
Bwaise	107	10704	2	50	25+(old)	None/pre-pri	Informal	Single/nevermarried	1																		0								18
Bwaise	107	10704	2	50	25+(old)	None/pre-pri	Informal	Single/nevermarried	1																		0								19
Bwaise	107	10704	2	50	25+(old)	None/pre-pri	Informal	Single/nevermarried	1																		0								20
Bwaise	107	10704	2	50	25+(old)	None/pre-pri	Informal	Single/nevermarried	1																		0								21
Bwaise	107	10704	2	50	25+(old)	None/pre-pri	Informal	Single/nevermarried	1																		0								22
Bwaise	107	10704	2	50	25+(old)	None/pre-pri	Informal	Single/nevermarried	1																		0								23
Bwaise	107	10704	2	50	25+(old)	None/pre-pri	Informal	Single/nevermarried	1																		0								24
Bwaise	107	10704	2	50	25+(old)	None/pre-pri	Informal	Single/nevermarried	1																		0								25
Bwaise	107	10704	2	50	25+(old)	None/pre-pri	Informal	Single/nevermarried	1																		0								26
Bwaise	107	10704	2	50	25+(old)	None/pre-pri	Informal	Single/nevermarried	1																		0								27
Bwaise	107	10704	2	50	25+(old)	None/pre-pri	Informal	Single/nevermarried	1																		0								28
Bwaise	107	10704	2	50	25+(old)	None/pre-pri	Informal	Single/nevermarried	1																		0								29
Bwaise	107	10704	2	50	25+(old)	None/pre-pri	Informal	Single/nevermarried	1																		0								30
Bwaise	107	10704	2	50	25+(old)	None/pre-pri	Informal	Single/nevermarried	1																		0								31
Bwaise	107	10704	2	50	25+(old)	None/pre-pri	Informal	Single/nevermarried	1																		0								32
Bwaise	107	10704	2	50	25+(old)	None/pre-pri	Informal	Single/nevermarried	1																		0								33
Bwaise	107	10704	2	50	25+(old)	None/pre-pri	Informal	Single/nevermarried	1																		0								34
Bwaise	107	10704	2	50	25+(old)	None/pre-pri	Informal	Single/nevermarried	1																		0								35
Bwaise	107	10704	2	50	25+(old)	None/pre-pri	Informal	Single/nevermarried	1																		0								36
Bwaise	107	10704	2	50	25+(old)	None/pre-pri	Informal	Single/nevermarried	1																		0								37
Bwaise	107	10704	2	50	25+(old)	None/pre-pri	Informal	Single/nevermarried	1																		0								38
Bwaise	107	10704	2	50	25+(old)	None/pre-pri	Informal	Single/nevermarried	1																		0								39
Bwaise	107	10704	2	50	25+(old)	None/pre-pri	Informal	Single/nevermarried	1																		0								40
Bwaise	107	10704	2	50	25+(old)	None/pre-pri	Informal	Single/nevermarried	1																		0								41
Bwaise	107	10704	2	50	25+(old)	None/pre-pri	Informal	Single/nevermarried	1																		0								42
Bwaise	107	10704	2	50	25+(old)	None/pre-pri	Informal	Single/nevermarried	1																		0								43
Bwaise	107	10704	2	50	25+(old)	None/pre-pri	Informal	Single/nevermarried	1																		0								44
Bwaise	107	10704	2	50	25+(old)	None/pre-pri	Informal	Single/nevermarried	1																		0								45
Bwaise	107	10704	2	50	25+(old)	None/pre-pri	Informal	Single/nevermarried	1																		0								46
Bwaise	107	10704	2	50	25+(old)	None/pre-pri	Informal	Single/nevermarried	1																		0								47
Bwaise	107	10704	2	50	25+(old)	None/pre-pri	Informal	Single/nevermarried	0																										48
Bwaise	107	10704	2	50	25+(old)	None/pre-pri	Informal	Single/nevermarried	1																		0								49
Bwaise	107	10704	2	50	25+(old)	None/pre-pri	Informal	Single/nevermarried	1																		0								50
Bwaise	107	10704	2	50	25+(old)	None/pre-pri	Informal	Single/nevermarried	1																		0								51
Bwaise	107	10704	2	50	25+(old)	None/pre-pri	Informal	Single/nevermarried	1																		0								52
Bwaise	107	10704	2	50	25+(old)	None/pre-pri	Informal	Single/nevermarried	1																		0								53
Bwaise	107	10704	2	50	25+(old)	None/pre-pri	Informal	Single/nevermarried	1																		0								54
Bwaise	107	10704	2	50	25+(old)	None/pre-pri	Informal	Single/nevermarried	1																		0								55
Bwaise	107	10704	2	50	25+(old)	None/pre-pri	Informal	Single/nevermarried	1																		0								56
Bwaise	107	10704	2	50	25+(old)	None/pre-pri	Informal	Single/nevermarried	1																		0								57
Bwaise	107	10704	2	50	25+(old)	None/pre-pri	Informal	Single/nevermarried	1																		0								58
Bwaise	107	10704	2	50	25+(old)	None/pre-pri	Informal	Single/nevermarried	1																		0								59
Bwaise	107	10704	2	50	25+(old)	None/pre-pri	Informal	Single/nevermarried	1																		0								60
Bwaise	107	10704	2	50	25+(old)	None/pre-pri	Informal	Single/nevermarried	1																		0								61
Bwaise	107	10704	2	50	25+(old)	None/pre-pri	Informal	Single/nevermarried	0																										62
Bwaise	107	10704	2	50	25+(old)	None/pre-pri	Informal	Single/nevermarried	1																		0								63
Bwaise	107	10704	2	50	25+(old)	None/pre-pri	Informal	Single/nevermarried	1																		0								64
Bwaise	107	10704	2	50	25+(old)	None/pre-pri	Informal	Single/nevermarried	1																		0								65
Bwaise	107	10704	2	50	25+(old)	None/pre-pri	Informal	Single/nevermarried	1																		0								66
Bwaise	107	10704	2	50	25+(old)	None/pre-pri	Informal	Single/nevermarried	1																		0								67
Bwaise	107	10704	2	50	25+(old)	None/pre-pri	Informal	Single/nevermarried	0																										68
Bwaise	107	10704	2	50	25+(old)	None/pre-pri	Informal	Single/nevermarried	1																		0								69
Bwaise	107	10704	2	50	25+(old)	None/pre-pri	Informal	Single/nevermarried	1																		0								70
Bwaise	107	10704	2	50	25+(old)	None/pre-pri	Informal	Single/nevermarried	1																		0								71
Bwaise	107	10704	2	50	25+(old)	None/pre-pri	Informal	Single/nevermarried	1																		0								72
Bwaise	107	10704	2	50	25+(old)	None/pre-pri	Informal	Single/nevermarried	1																		0								73
Bwaise	107	10704	2	50	25+(old)	None/pre-pri	Informal	Single/nevermarried	1																		0								74
Bwaise	107	10704	2	50	25+(old)	None/pre-pri	Informal	Single/nevermarried	1																		0								75
Bwaise	107	10704	2	50	25+(old)	None/pre-pri	Informal	Single/nevermarried	1																		0								76
Bwaise	107	10704	2	50	25+(old)	None/pre-pri	Informal	Single/nevermarried	1																		0								77
Bwaise	107	10704	2	50	25+(old)	None/pre-pri	Informal	Single/nevermarried	1																		0								78
Bwaise	107	10704	2	50	25+(old)	None/pre-pri	Informal	Single/nevermarried	1																		0								79
Bwaise	107	10704	2	50	25+(old)	None/pre-pri	Informal	Single/nevermarried	0																										80
Bwaise	107	10704	2	50	25+(old)	None/pre-pri	Informal	Single/nevermarried	1																		0								81
Bwaise	107	10704	2	50	25+(old)	None/pre-pri	Informal	Single/nevermarried	1																		0								82
Bwaise	107	10704	2	50	25+(old)	None/pre-pri	Informal	Single/nevermarried	1																		0								83
Bwaise	107	10704	2	50	25+(old)	None/pre-pri	Informal	Single/nevermarried	1																		0								84
Bwaise	107	10704	2	50	25+(old)	None/pre-pri	Informal	Single/nevermarried	1																		0								85
Bwaise	107	10704	2	50	25+(old)	None/pre-pri	Informal	Single/nevermarried	1																		0								86
Bwaise	107	10704	2	50	25+(old)	None/pre-pri	Informal	Single/nevermarried	1																		0								87
Bwaise	107	10704	2	50	25+(old)	None/pre-pri	Informal	Single/nevermarried	1																		0								88
Bwaise	107	10704	2	50	25+(old)	None/pre-pri	Informal	Single/nevermarried	0																										89
Bwaise	107	10704	2	50	25+(old)	None/pre-pri	Informal	Single/nevermarried	1																		0								90
Bwaise	107	10705	2	20	18-24(young)	Prim	Minor/infant	Single/nevermarried	1																		0								1
Bwaise	107	10705	2	20	18-24(young)	Prim	Minor/infant	Single/nevermarried	0																										2
Bwaise	107	10705	2	20	18-24(young)	Prim	Minor/infant	Single/nevermarried	1																		0								3
Bwaise	107	10705	2	20	18-24(young)	Prim	Minor/infant	Single/nevermarried	1																		0								4
Bwaise	107	10705	2	20	18-24(young)	Prim	Minor/infant	Single/nevermarried	0																										5
Bwaise	107	10705	2	20	18-24(young)	Prim	Minor/infant	Single/nevermarried	0																										6
Bwaise	107	10705	2	20	18-24(young)	Prim	Minor/infant	Single/nevermarried	0																										7
Bwaise	107	10705	2	20	18-24(young)	Prim	Minor/infant	Single/nevermarried	0																										8
Bwaise	107	10705	2	20	18-24(young)	Prim	Minor/infant	Single/nevermarried	0																										9
Bwaise	107	10705	2	20	18-24(young)	Prim	Minor/infant	Single/nevermarried	1																		0								10
Bwaise	107	10705	2	20	18-24(young)	Prim	Minor/infant	Single/nevermarried	1																		0								11
Bwaise	107	10705	2	20	18-24(young)	Prim	Minor/infant	Single/nevermarried	0																										12
Bwaise	107	10705	2	20	18-24(young)	Prim	Minor/infant	Single/nevermarried	1																		0								13
Bwaise	107	10705	2	20	18-24(young)	Prim	Minor/infant	Single/nevermarried	1																		0								14
Bwaise	107	10705	2	20	18-24(young)	Prim	Minor/infant	Single/nevermarried	1																		0								15
Bwaise	107	10705	2	20	18-24(young)	Prim	Minor/infant	Single/nevermarried	1																		0								16
Bwaise	107	10705	2	20	18-24(young)	Prim	Minor/infant	Single/nevermarried	0																										17
Bwaise	107	10705	2	20	18-24(young)	Prim	Minor/infant	Single/nevermarried	1																		0								18
Bwaise	107	10705	2	20	18-24(young)	Prim	Minor/infant	Single/nevermarried	1																		0								19
Bwaise	107	10705	2	20	18-24(young)	Prim	Minor/infant	Single/nevermarried	1																		0								20
Bwaise	107	10705	2	20	18-24(young)	Prim	Minor/infant	Single/nevermarried	1																		0								21
Bwaise	107	10705	2	20	18-24(young)	Prim	Minor/infant	Single/nevermarried	1																		0								22
Bwaise	107	10705	2	20	18-24(young)	Prim	Minor/infant	Single/nevermarried	1																		0								23
Bwaise	107	10705	2	20	18-24(young)	Prim	Minor/infant	Single/nevermarried	1																		0								24
Bwaise	107	10705	2	20	18-24(young)	Prim	Minor/infant	Single/nevermarried	1																		0								25
Bwaise	107	10705	2	20	18-24(young)	Prim	Minor/infant	Single/nevermarried	1																		0								26
Bwaise	107	10705	2	20	18-24(young)	Prim	Minor/infant	Single/nevermarried	1																		0								27
Bwaise	107	10705	2	20	18-24(young)	Prim	Minor/infant	Single/nevermarried	1																		0								28
Bwaise	107	10705	2	20	18-24(young)	Prim	Minor/infant	Single/nevermarried	1																		0								29
Bwaise	107	10705	2	20	18-24(young)	Prim	Minor/infant	Single/nevermarried	1																		0								30
Bwaise	107	10705	2	20	18-24(young)	Prim	Minor/infant	Single/nevermarried	1																		0								31
Bwaise	107	10705	2	20	18-24(young)	Prim	Minor/infant	Single/nevermarried	1																		0								32
Bwaise	107	10705	2	20	18-24(young)	Prim	Minor/infant	Single/nevermarried	1																		0								33
Bwaise	107	10705	2	20	18-24(young)	Prim	Minor/infant	Single/nevermarried	1																		0								34
Bwaise	107	10705	2	20	18-24(young)	Prim	Minor/infant	Single/nevermarried	1																		0								35
Bwaise	107	10705	2	20	18-24(young)	Prim	Minor/infant	Single/nevermarried	1																		0								36
Bwaise	107	10705	2	20	18-24(young)	Prim	Minor/infant	Single/nevermarried	1																		0								37
Bwaise	107	10705	2	20	18-24(young)	Prim	Minor/infant	Single/nevermarried	1																		0								38
Bwaise	107	10705	2	20	18-24(young)	Prim	Minor/infant	Single/nevermarried	1																		0								39
Bwaise	107	10705	2	20	18-24(young)	Prim	Minor/infant	Single/nevermarried	1																		0								40
Bwaise	107	10705	2	20	18-24(young)	Prim	Minor/infant	Single/nevermarried	1																		0								41
Bwaise	107	10705	2	20	18-24(young)	Prim	Minor/infant	Single/nevermarried	1																		0								42
Bwaise	107	10705	2	20	18-24(young)	Prim	Minor/infant	Single/nevermarried	1																		0								43
Bwaise	107	10705	2	20	18-24(young)	Prim	Minor/infant	Single/nevermarried	1																		0								44
Bwaise	107	10705	2	20	18-24(young)	Prim	Minor/infant	Single/nevermarried	1																		0								45
Bwaise	107	10705	2	20	18-24(young)	Prim	Minor/infant	Single/nevermarried	1																		0								46
Bwaise	107	10705	2	20	18-24(young)	Prim	Minor/infant	Single/nevermarried	1																		0								47
Bwaise	107	10705	2	20	18-24(young)	Prim	Minor/infant	Single/nevermarried	1																		0								48
Bwaise	107	10705	2	20	18-24(young)	Prim	Minor/infant	Single/nevermarried	1																		0								49
Bwaise	107	10705	2	20	18-24(young)	Prim	Minor/infant	Single/nevermarried	1																		0								50
Bwaise	107	10705	2	20	18-24(young)	Prim	Minor/infant	Single/nevermarried	1																		0								51
Bwaise	107	10705	2	20	18-24(young)	Prim	Minor/infant	Single/nevermarried	1																		0								52
Bwaise	107	10705	2	20	18-24(young)	Prim	Minor/infant	Single/nevermarried	1																		0								53
Bwaise	107	10705	2	20	18-24(young)	Prim	Minor/infant	Single/nevermarried	1																		0								54
Bwaise	107	10705	2	20	18-24(young)	Prim	Minor/infant	Single/nevermarried	1																		0								55
Bwaise	107	10705	2	20	18-24(young)	Prim	Minor/infant	Single/nevermarried	1																		0								56
Bwaise	107	10705	2	20	18-24(young)	Prim	Minor/infant	Single/nevermarried	0																										57
Bwaise	107	10705	2	20	18-24(young)	Prim	Minor/infant	Single/nevermarried	1																		0								58
Bwaise	107	10705	2	20	18-24(young)	Prim	Minor/infant	Single/nevermarried	1																		0								59
Bwaise	107	10705	2	20	18-24(young)	Prim	Minor/infant	Single/nevermarried	1																		0								60
Bwaise	107	10705	2	20	18-24(young)	Prim	Minor/infant	Single/nevermarried	1																		0								61
Bwaise	107	10705	2	20	18-24(young)	Prim	Minor/infant	Single/nevermarried	1																		0								62
Bwaise	107	10705	2	20	18-24(young)	Prim	Minor/infant	Single/nevermarried	1																		0								63
Bwaise	107	10705	2	20	18-24(young)	Prim	Minor/infant	Single/nevermarried	1																		0								64
Bwaise	107	10705	2	20	18-24(young)	Prim	Minor/infant	Single/nevermarried	1																		0								65
Bwaise	107	10705	2	20	18-24(young)	Prim	Minor/infant	Single/nevermarried	1																		0								66
Bwaise	107	10705	2	20	18-24(young)	Prim	Minor/infant	Single/nevermarried	1																		0								67
Bwaise	107	10705	2	20	18-24(young)	Prim	Minor/infant	Single/nevermarried	0																										68
Bwaise	107	10705	2	20	18-24(young)	Prim	Minor/infant	Single/nevermarried	1																		0								69
Bwaise	107	10705	2	20	18-24(young)	Prim	Minor/infant	Single/nevermarried	1																		0								70
Bwaise	107	10705	2	20	18-24(young)	Prim	Minor/infant	Single/nevermarried	1																		0								71
Bwaise	107	10705	2	20	18-24(young)	Prim	Minor/infant	Single/nevermarried	1																		0								72
Bwaise	107	10705	2	20	18-24(young)	Prim	Minor/infant	Single/nevermarried	1																		0								73
Bwaise	107	10705	2	20	18-24(young)	Prim	Minor/infant	Single/nevermarried	1																		0								74
Bwaise	107	10705	2	20	18-24(young)	Prim	Minor/infant	Single/nevermarried	1																		0								75
Bwaise	107	10705	2	20	18-24(young)	Prim	Minor/infant	Single/nevermarried	1																		0								76
Bwaise	107	10705	2	20	18-24(young)	Prim	Minor/infant	Single/nevermarried	1																		0								77
Bwaise	107	10705	2	20	18-24(young)	Prim	Minor/infant	Single/nevermarried	1																		0								78
Bwaise	107	10705	2	20	18-24(young)	Prim	Minor/infant	Single/nevermarried	1																		0								79
Bwaise	107	10705	2	20	18-24(young)	Prim	Minor/infant	Single/nevermarried	0																										80
Bwaise	107	10705	2	20	18-24(young)	Prim	Minor/infant	Single/nevermarried	1																		0								81
Bwaise	107	10705	2	20	18-24(young)	Prim	Minor/infant	Single/nevermarried	1																		0								82
Bwaise	107	10705	2	20	18-24(young)	Prim	Minor/infant	Single/nevermarried	1																		0								83
Bwaise	107	10705	2	20	18-24(young)	Prim	Minor/infant	Single/nevermarried	1																		0								84
Bwaise	107	10705	2	20	18-24(young)	Prim	Minor/infant	Single/nevermarried	1																		0								85
Bwaise	107	10705	2	20	18-24(young)	Prim	Minor/infant	Single/nevermarried	1																		0								86
Bwaise	107	10705	2	20	18-24(young)	Prim	Minor/infant	Single/nevermarried	1																		0								87
Bwaise	107	10705	2	20	18-24(young)	Prim	Minor/infant	Single/nevermarried	1																		0								88
Bwaise	107	10705	2	20	18-24(young)	Prim	Minor/infant	Single/nevermarried	0																										89
Bwaise	107	10705	2	20	18-24(young)	Prim	Minor/infant	Single/nevermarried	1																		0								90
Bwaise	107	10706	2	37	25+(old)	None/pre-pri	Unemployed	Single/nevermarried	1																		0								1
Bwaise	107	10706	2	37	25+(old)	None/pre-pri	Unemployed	Single/nevermarried	0																										2
Bwaise	107	10706	2	37	25+(old)	None/pre-pri	Unemployed	Single/nevermarried	1																		0								3
Bwaise	107	10706	2	37	25+(old)	None/pre-pri	Unemployed	Single/nevermarried	1																		0								4
Bwaise	107	10706	2	37	25+(old)	None/pre-pri	Unemployed	Single/nevermarried	0																										5
Bwaise	107	10706	2	37	25+(old)	None/pre-pri	Unemployed	Single/nevermarried	0																										6
Bwaise	107	10706	2	37	25+(old)	None/pre-pri	Unemployed	Single/nevermarried	0																										7
Bwaise	107	10706	2	37	25+(old)	None/pre-pri	Unemployed	Single/nevermarried	0																										8
Bwaise	107	10706	2	37	25+(old)	None/pre-pri	Unemployed	Single/nevermarried	0																										9
Bwaise	107	10706	2	37	25+(old)	None/pre-pri	Unemployed	Single/nevermarried	1																		0								10
Bwaise	107	10706	2	37	25+(old)	None/pre-pri	Unemployed	Single/nevermarried	1																		0								11
Bwaise	107	10706	2	37	25+(old)	None/pre-pri	Unemployed	Single/nevermarried	0																										12
Bwaise	107	10706	2	37	25+(old)	None/pre-pri	Unemployed	Single/nevermarried	1																		0								13
Bwaise	107	10706	2	37	25+(old)	None/pre-pri	Unemployed	Single/nevermarried	1																		0								14
Bwaise	107	10706	2	37	25+(old)	None/pre-pri	Unemployed	Single/nevermarried	1																		0								15
Bwaise	107	10706	2	37	25+(old)	None/pre-pri	Unemployed	Single/nevermarried	1																		0								16
Bwaise	107	10706	2	37	25+(old)	None/pre-pri	Unemployed	Single/nevermarried	0																										17
Bwaise	107	10706	2	37	25+(old)	None/pre-pri	Unemployed	Single/nevermarried	1																		0								18
Bwaise	107	10706	2	37	25+(old)	None/pre-pri	Unemployed	Single/nevermarried	1																		0								19
[truncated: 7,181 more rows]
